# Supplementary material for: TUSK: a ubiquitin hydrolase complex modulating surface protein abundance in trypanosomes
Source: Front Parasitol. 2023 Apr 27;2:1118284. doi: 10.3389/fpara.2023.1118284 (PMC11732084; doi:10.3389/fpara.2023.1118284)
Supplement: Supplementary Table 3 — Proteomics analysis tables for TbSkpZ RNAi SILAC and cryomill affinity isolation of the TUSK complex. [file Table_3.xlsx]

## Sheet: Skp-Z RNAi
Protein IDs	Majority protein IDs	Peptide counts (all)	Peptide counts (razor+unique)	Peptide counts (unique)	Fasta headers	ratio experiment 1	ratio experiment 2	average ratio	N: -Log T-test p-value	N: T-test q-value	N: T-test Difference	Number of proteins	Peptides	Razor + unique peptides	Unique peptides	Peptides 1	Peptides 2	Razor + unique peptides 1	Razor + unique peptides 2	Unique peptides 1	Unique peptides 2	Sequence coverage [%]	Unique + razor sequence coverage [%]	Unique sequence coverage [%]	Mol. weight [kDa]	Sequence length	Sequence lengths	Fraction average	Fraction 1	Fraction 2	Fraction 3	Fraction 4	Fraction 5	Fraction 6	Fraction 7	Fraction 8	Q-value	Score	Ratio H/L	Ratio H/L normalized	Ratio H/L variability [%]	Ratio H/L count	Ratio H/L iso-count	Ratio H/L type	Ratio H/L 1	Ratio H/L 2	Ratio H/L normalized 1	Ratio H/L normalized 2	Ratio H/L variability [%] 1
Tb927.4.4670:mRNA-p1	Tb927.4.4670:mRNA-p1	3	3	3	Tb927.4.4670:mRNA-p1 | transcript=Tb927.4.4670:mRNA | gene=Tb927.4.4670 | organism=Trypanosoma_brucei_brucei_TREU927 | gene_product=MYND finger, putative | transcript_product=MYND finger, putative | location=Tb927_04_v5.1:1289622-1291073(-) | protein_lengt	0.32554	NaN	NaN	NaN	NaN	NaN	1	3	3	3	3	1	3	1	3	1	5.6	5.6	5.6	54.134	483	483	5.6					4			1	0.00028249	2.665	0.29646	0.32554	166.11	2	1	Median	0.29646	NaN	0.32554	NaN	166.11
Tb927.8.3280:mRNA-p1	Tb927.8.3280:mRNA-p1	4	4	4	Tb927.8.3280:mRNA-p1 | transcript=Tb927.8.3280:mRNA | gene=Tb927.8.3280 | organism=Trypanosoma_brucei_brucei_TREU927 | gene_product=Beta-lactamase superfamily domain containing protein, putative | transcript_product=Beta-lactamase superfamily domain contai	0.33894	1.10539	0.722164	0.252752	0.998709	-0.708173	1	4	4	4	2	4	2	4	2	4	19.9	19.9	19.9	40.253	367	367	5.67					2	4			0	11.829	0.68457	0.90466	20.053	6	2	Leave out requantified	0.31403	0.68457	0.33894	0.90466	85.656
Tb927.4.3180:mRNA-p1	Tb927.4.3180:mRNA-p1	6	6	6	Tb927.4.3180:mRNA-p1 | transcript=Tb927.4.3180:mRNA | gene=Tb927.4.3180 | organism=Trypanosoma_brucei_brucei_TREU927 | gene_product=hypothetical protein, conserved | transcript_product=hypothetical protein, conserved | location=Tb927_04_v5.1:839374-840021(	0.34307	1.1863	0.764683	0.221264	0.998709	-0.648481	1	6	6	6	3	4	3	4	3	4	26.5	26.5	26.5	23.728	215	215	6.12						7	1		0	8.2207	0.5459	0.71463	77.801	8	5	Median	0.30953	0.63228	0.34307	0.84296	54.107
Tb927.11.12200:mRNA-p1	Tb927.11.12200:mRNA-p1	2	2	2	Tb927.11.12200:mRNA-p1 | transcript=Tb927.11.12200:mRNA | gene=Tb927.11.12200 | organism=Trypanosoma_brucei_brucei_TREU927 | gene_product=hypothetical protein, conserved | transcript_product=hypothetical protein, conserved | location=Tb927_11_v5.1:3263317-	0.3634	NaN	NaN	NaN	NaN	NaN	1	2	2	2	2	1	2	1	2	1	28.3	28.3	28.3	10.796	92	92	8								3	0.00081213	1.9434	0.77199	1.0354	126.96	3	2	Median	0.327	NaN	0.3634	NaN	157.88
Tb927.6.4780.1:mRNA-p1;Tb927.6.4780.2:mRNA-p1	Tb927.6.4780.1:mRNA-p1;Tb927.6.4780.2:mRNA-p1	8;8	8;8	8;8	Tb927.6.4780.1:mRNA-p1 | transcript=Tb927.6.4780.1:mRNA | gene=Tb927.6.4780 | organism=Trypanosoma_brucei_brucei_TREU927 | gene_product=DNA ligase I, putative | transcript_product=DNA ligase I, putative | location=Tb927_06_v5.1:1334045-1336144(+) | protein	0.3724	1.07774	0.725069	0.261095	0.998709	-0.658535	2	8	8	8	2	8	2	8	2	8	16.3	16.3	16.3	77.331	699	699;746	3	1		7	2					0	11.392	0.67121	0.92787	17.697	8	2	Leave out requantified	0.3492	0.67121	0.3724	0.92787	107.72
Tb927.10.11610:mRNA-p1	Tb927.10.11610:mRNA-p1	2	2	2	Tb927.10.11610:mRNA-p1 | transcript=Tb927.10.11610:mRNA | gene=Tb927.10.11610 | organism=Trypanosoma_brucei_brucei_TREU927 | gene_product=SKP1-like protein | transcript_product=SKP1-like protein | location=Tb927_10_v5.1:2832794-2833483(+) | protein_length=	0.3824	0.241809	0.312104	0.916972	0.998709	-1.71745	1	2	2	2	2	1	2	1	2	1	14.4	14.4	14.4	25.46	229	229	6.17						5	1		0	14.208	1.0629	1.3166	133.21	6	2	Median	0.34435	3.0757	0.3824	4.1355	13.249
Tb927.9.14470:mRNA-p1	Tb927.9.14470:mRNA-p1	34	34	34	Tb927.9.14470:mRNA-p1 | transcript=Tb927.9.14470:mRNA | gene=Tb927.9.14470 | organism=Trypanosoma_brucei_brucei_TREU927 | gene_product=ubiquitin carboxyl-terminal hydrolase, putative | transcript_product=ubiquitin carboxyl-terminal hydrolase, putative | lo	0.39679	0.35868	0.377735	1.48225	0.998709	-1.40639	1	34	34	34	28	19	28	19	28	19	40.3	40.3	40.3	132.38	1161	1161	2.06		48			1				0	55.509	0.39082	0.42279	84.206	47	22	Leave out requantified	0.36892	2.1156	0.39679	2.788	29.327
Tb927.5.390:mRNA-p1;Tb11.v5.0228.1-p1;Tb927.5.370:mRNA-p1;Tb11.v5.0230.1-p1;Tb927.5.400:mRNA-p1;Tb927.5.350:mRNA-p1;Tb11.v5.0421.1-p1;Tb11.v5.0227.1-p1;Tb11.v5.0552.1-p1	Tb927.5.390:mRNA-p1;Tb11.v5.0228.1-p1;Tb927.5.370:mRNA-p1;Tb11.v5.0230.1-p1	22;22;13;13;8;8;8;8;7	5;5;2;2;0;0;0;0;0	5;5;2;2;0;0;0;0;0	Tb927.5.390:mRNA-p1 | transcript=Tb927.5.390:mRNA | gene=Tb927.5.390 | organism=Trypanosoma_brucei_brucei_TREU927 | gene_product=75 kDa invariant surface glycoprotein, putative | transcript_product=75 kDa invariant surface glycoprotein, putative | location	0.44269	0.534874	0.488782	1.08031	0.998709	-1.03918	9	22	5	5	21	11	5	2	5	2	34.1	12.1	12.1	57.736	522	522;523;523;523;522;522;522;522;522	4				8					0	29.143	0.6998	0.88366	40.327	8	2	Leave out requantified	0.41006	1.3473	0.44269	1.8696	24.706
Tb927.11.810:mRNA-p1	Tb927.11.810:mRNA-p1	18	18	18	Tb927.11.810:mRNA-p1 | transcript=Tb927.11.810:mRNA | gene=Tb927.11.810 | organism=Trypanosoma_brucei_brucei_TREU927 | gene_product=hypothetical protein, conserved | transcript_product=hypothetical protein, conserved | location=Tb927_11_v5.1:205093-207483(	0.45171	0.395101	0.423405	1.30658	0.998709	-1.24312	1	18	18	18	16	11	16	11	16	11	27.3	27.3	27.3	86.684	796	796	3			28						0	37.638	0.89885	1.0744	44.885	27	9	Leave out requantified	0.41823	1.9109	0.45171	2.531	13.247
Tb927.7.470:mRNA-p1	Tb927.7.470:mRNA-p1	9	9	9	Tb927.7.470:mRNA-p1 | transcript=Tb927.7.470:mRNA | gene=Tb927.7.470 | organism=Trypanosoma_brucei_brucei_TREU927 | gene_product=Enriched in surface-labeled proteome protein 14 | transcript_product=Enriched in surface-labeled proteome protein 14 | location	0.46168	0.492514	0.477097	1.55641	0.941892	-1.0684	1	9	9	9	8	7	8	7	8	7	36.4	36.4	36.4	33.145	297	297	6						15			0	43.429	0.88876	1.0582	33.801	14	4	Leave out requantified	0.42376	1.5325	0.46168	2.0304	10.962
Tb927.9.11480:mRNA-p1	Tb927.9.11480:mRNA-p1	12	12	12	Tb927.9.11480:mRNA-p1 | transcript=Tb927.9.11480:mRNA | gene=Tb927.9.11480 | organism=Trypanosoma_brucei_brucei_TREU927 | gene_product=Enriched in surface-labeled proteome protein 9 | transcript_product=Enriched in surface-labeled proteome protein 9 | loca	0.4661	0.490725	0.478413	1.65348	0.870328	-1.06415	1	12	12	12	11	8	11	8	11	8	31.7	31.7	31.7	62.474	561	561	4.07			2	23		2			0	57.744	1.3173	1.8306	59.631	27	11	Leave out requantified	0.41878	1.4437	0.4661	2.0378	20.061
Tb927.4.3040:mRNA-p1	Tb927.4.3040:mRNA-p1	5	5	5	Tb927.4.3040:mRNA-p1 | transcript=Tb927.4.3040:mRNA | gene=Tb927.4.3040 | organism=Trypanosoma_brucei_brucei_TREU927 | gene_product=Enriched in surface-labeled proteome protein 11 | transcript_product=Enriched in surface-labeled proteome protein 11 | locat	0.47655	0.480769	0.47866	2.41928	0.860915	-1.06294	1	5	5	5	5	5	5	5	5	5	31.7	31.7	31.7	22.642	205	205	7							12		0	36.749	0.84045	0.99239	45.282	11	4	Leave out requantified	0.44802	1.593	0.47655	2.08	13.199
Tb927.5.360:mRNA-p1;Tb11.v5.0231.1-p1	Tb927.5.360:mRNA-p1;Tb11.v5.0231.1-p1	26;26	26;26	9;9	Tb927.5.360:mRNA-p1 | transcript=Tb927.5.360:mRNA | gene=Tb927.5.360 | organism=Trypanosoma_brucei_brucei_TREU927 | gene_product=75 kDa invariant surface glycoprotein | transcript_product=75 kDa invariant surface glycoprotein | location=Tb927_05_v5.1:16372	0.48021	0.636497	0.558353	0.828065	0.998709	-0.855019	2	26	26	9	24	13	24	13	8	4	39	39	20.7	58.225	523	523;523	4				50					0	107.31	0.67721	0.82048	51.66	46	14	Leave out requantified	0.43982	1.2012	0.48021	1.5711	21.988
Tb927.11.7550:mRNA-p1	Tb927.11.7550:mRNA-p1	3	3	3	Tb927.11.7550:mRNA-p1 | transcript=Tb927.11.7550:mRNA | gene=Tb927.11.7550 | organism=Trypanosoma_brucei_brucei_TREU927 | gene_product=hypothetical protein, conserved | transcript_product=hypothetical protein, conserved | location=Tb927_11_v5.1:2136421-213	0.50219	0.485366	0.493778	1.81349	0.860915	-1.01827	1	3	3	3	3	3	3	3	3	3	17.6	17.6	17.6	24.504	221	221	7							6		0	18.02	0.89498	1.0873	31.553	6	1	Leave out requantified	0.45706	1.5824	0.50219	2.0603	6.4371
Tb927.11.8820:mRNA-p1	Tb927.11.8820:mRNA-p1	1	1	1	Tb927.11.8820:mRNA-p1 | transcript=Tb927.11.8820:mRNA | gene=Tb927.11.8820 | organism=Trypanosoma_brucei_brucei_TREU927 | gene_product=glutathionylspermidine synthetase, putative | transcript_product=glutathionylspermidine synthetase, putative | location=T	0.54073	NaN	NaN	NaN	NaN	NaN	1	1	1	1	1	0	1	0	1	0	5.8	5.8	5.8	30.806	274	274	6.5						1	1		0.0016	1.6761	0.49845	0.54073	51.115	2	0	Median	0.49845	NaN	0.54073	NaN	51.115
Tb927.2.1700:mRNA-p1	Tb927.2.1700:mRNA-p1	9	9	9	Tb927.2.1700:mRNA-p1 | transcript=Tb927.2.1700:mRNA | gene=Tb927.2.1700 | organism=Trypanosoma_brucei_brucei_TREU927 | gene_product=Enriched in surface-labeled proteome protein 10 | transcript_product=Enriched in surface-labeled proteome protein 10 | locat	0.58284	0.523505	0.553173	1.2409	0.998709	-0.856276	1	9	9	9	3	6	3	6	3	6	11.2	11.2	11.2	82.72	762	762	3			10						0	4.7164	1.3485	1.8446	62.721	10	5	Leave out requantified	0.55499	1.4061	0.58284	1.9102	28.34
Tb927.11.13130:mRNA-p1	Tb927.11.13130:mRNA-p1	16	16	16	Tb927.11.13130:mRNA-p1 | transcript=Tb927.11.13130:mRNA | gene=Tb927.11.13130 | organism=Trypanosoma_brucei_brucei_TREU927 | gene_product=membrane-bound acid phosphatase 1 precursor | transcript_product=membrane-bound acid phosphatase 1 precursor | locatio	0.60876	0.646998	0.627879	1.38128	0.998709	-0.672111	1	16	16	16	13	12	13	12	13	12	32.3	32.3	32.3	59.376	524	524	4				29					0	101.31	0.89917	1.1551	38.926	28	9	Leave out requantified	0.55271	1.1765	0.60876	1.5456	4.8876
Tb927.4.5200:mRNA-p1	Tb927.4.5200:mRNA-p1	5	5	5	Tb927.4.5200:mRNA-p1 | transcript=Tb927.4.5200:mRNA | gene=Tb927.4.5200 | organism=Trypanosoma_brucei_brucei_TREU927 | gene_product=Nucleoporin NUP62 | transcript_product=Nucleoporin NUP62 | location=Tb927_04_v5.1:1418433-1420358(-) | protein_length=641 |	0.61005	0.957304	0.783677	0.352677	0.998709	-0.387976	1	5	5	5	3	4	3	4	3	4	8	8	8	62.475	641	641	3.78			4	4		1			0	3.773	0.63553	0.84194	65.252	7	7	Median	0.56393	0.78615	0.61005	1.0446	72.132
Tb927.6.3810.1:mRNA-p1;Tb927.6.3810.2:mRNA-p1	Tb927.6.3810.1:mRNA-p1;Tb927.6.3810.2:mRNA-p1	6;6	6;6	6;6	Tb927.6.3810.1:mRNA-p1 | transcript=Tb927.6.3810.1:mRNA | gene=Tb927.6.3810 | organism=Trypanosoma_brucei_brucei_TREU927 | gene_product=hypothetical protein, conserved | transcript_product=hypothetical protein, conserved | location=Tb927_06_v5.1:1128949-11	0.62189	0.951565	0.786728	0.36281	0.998709	-0.378447	2	6	6	6	5	2	5	2	5	2	19.5	19.5	19.5	50.719	456	456;511	4.71			1		6				0	8.0161	0.75199	0.94617	88.27	7	6	Median	0.58174	0.79361	0.62189	1.0509	107.35
Tb927.11.7620:mRNA-p1;Tb927.11.7640.1-p1;Tb11.0360:mRNA-p1	Tb927.11.7620:mRNA-p1;Tb927.11.7640.1-p1;Tb11.0360:mRNA-p1	1;1;1	1;1;1	1;1;1	Tb927.11.7620:mRNA-p1 | transcript=Tb927.11.7620:mRNA | gene=Tb927.11.7620 | organism=Trypanosoma_brucei_brucei_TREU927 | gene_product=MSP-A, putative | transcript_product=MSP-A, putative | location=Tb927_11_v5.1:2156665-2158512(-) | protein_length=615 | s	0.6255	NaN	NaN	NaN	NaN	NaN	3	1	1	1	1	0	1	0	1	0	2	2	2	67.742	615	615;630;630	5.33				2				1	0.0041494	1.2977	0.56961	0.6255	52.339	2	1	Median	0.56961	NaN	0.6255	NaN	52.339
Tb927.8.2490:mRNA-p1	Tb927.8.2490:mRNA-p1	4	4	4	Tb927.8.2490:mRNA-p1 | transcript=Tb927.8.2490:mRNA | gene=Tb927.8.2490 | organism=Trypanosoma_brucei_brucei_TREU927 | gene_product=SET domain containing protein, putative | transcript_product=SET domain containing protein, putative | location=Tb927_08_v5.	0.63098	1.01963	0.825304	0.278307	0.998709	-0.318146	1	4	4	4	2	2	2	2	2	2	13.9	13.9	13.9	35.229	310	310	6.25					1	2		1	0.00027755	2.3634	0.75834	0.99345	6.3554	4	1	Leave out requantified	0.57778	0.71459	0.63098	0.98075	64.192
Tb927.10.9020:mRNA-p1;Tb11.v5.0508.1-p1	Tb927.10.9020:mRNA-p1	6;1	6;1	6;1	Tb927.10.9020:mRNA-p1 | transcript=Tb927.10.9020:mRNA | gene=Tb927.10.9020 | organism=Trypanosoma_brucei_brucei_TREU927 | gene_product=Gcd10p family, putative | transcript_product=Gcd10p family, putative | location=Tb927_10_v5.1:2236072-2237502(+) | protei	0.63408	0.747664	0.690872	0.859093	0.998709	-0.538401	2	6	6	6	3	3	3	3	3	3	20.4	20.4	20.4	52.843	476	476;223	4				6					0	11.404	0.83787	1.1231	47.135	5	2	Leave out requantified	0.59159	1.0012	0.63408	1.3375	20.258
Tb927.3.3120:mRNA-p1	Tb927.3.3120:mRNA-p1	4	4	4	Tb927.3.3120:mRNA-p1 | transcript=Tb927.3.3120:mRNA | gene=Tb927.3.3120 | organism=Trypanosoma_brucei_brucei_TREU927 | gene_product=hypothetical protein, conserved | transcript_product=hypothetical protein, conserved | location=Tb927_03_v5.1:800708-802009(	0.64006	0.751428	0.695744	0.862188	0.998709	-0.528007	1	4	4	4	3	3	3	3	3	3	14.1	14.1	14.1	47.636	433	433	5					7				0	9.3151	0.63894	0.72159	42.984	7	5	Median	0.58803	0.95888	0.64006	1.3308	23.397
Tb927.7.5850:mRNA-p1	Tb927.7.5850:mRNA-p1	8	8	8	Tb927.7.5850:mRNA-p1 | transcript=Tb927.7.5850:mRNA | gene=Tb927.7.5850 | organism=Trypanosoma_brucei_brucei_TREU927 | gene_product=hypothetical protein, conserved | transcript_product=hypothetical protein, conserved | location=Tb927_07_v5.1:1576640-157851	0.64203	1.09795	0.869989	0.199071	0.998709	-0.252239	1	8	8	8	5	7	5	7	5	7	15.5	15.5	15.5	70.761	624	624	2.86	1		13						0	35.123	0.71175	0.94528	83.323	12	6	Leave out requantified	0.59848	0.67676	0.64203	0.91079	87.158
Tb927.4.3080:mRNA-p1;Tb11.v5.0963.1-p1	Tb927.4.3080:mRNA-p1;Tb11.v5.0963.1-p1	4;4	4;4	4;4	Tb927.4.3080:mRNA-p1 | transcript=Tb927.4.3080:mRNA | gene=Tb927.4.3080 | organism=Trypanosoma_brucei_brucei_TREU927 | gene_product=Uncharacterised ACR, YggU family COG1872, putative | transcript_product=Uncharacterised ACR, YggU family COG1872, putative |	0.64721	0.986291	0.81675	0.318932	0.998709	-0.323805	2	4	4	4	2	3	2	3	2	3	30.9	30.9	30.9	18.44	165	165;165	7							5		0	6.5548	0.77438	0.95799	73.239	5	4	Median	0.59318	0.77438	0.64721	1.0139	47.312
Tb927.2.3340:mRNA-p1	Tb927.2.3340:mRNA-p1	1	1	1	Tb927.2.3340:mRNA-p1 | transcript=Tb927.2.3340:mRNA | gene=Tb927.2.3340 | organism=Trypanosoma_brucei_brucei_TREU927 | gene_product=hypothetical protein | transcript_product=hypothetical protein | location=Tb927_02_v5.1:619489-620136(-) | protein_length=21	0.65025	NaN	NaN	NaN	NaN	NaN	1	1	1	1	1	0	1	0	1	0	11.6	11.6	11.6	23.403	215	215	3.5			1	1					0	3.2908	0.57606	0.65025	55.887	2	2	Median	0.57606	NaN	0.65025	NaN	55.887
Tb927.9.2760:mRNA-p1	Tb927.9.2760:mRNA-p1	8	8	8	Tb927.9.2760:mRNA-p1 | transcript=Tb927.9.2760:mRNA | gene=Tb927.9.2760 | organism=Trypanosoma_brucei_brucei_TREU927 | gene_product=EB1-like C-terminal motif containing protein, putative | transcript_product=EB1-like C-terminal motif containing protein, pu	0.65225	0.927128	0.789689	0.410682	0.998709	-0.362832	1	8	8	8	6	5	6	5	6	5	23.9	23.9	23.9	56.997	536	536	4				11					0	54.607	0.63475	0.66823	23.099	9	2	Leave out requantified	0.62171	0.78161	0.65225	1.0786	45.541
Tb927.11.16930:mRNA-p1	Tb927.11.16930:mRNA-p1	5	5	5	Tb927.11.16930:mRNA-p1 | transcript=Tb927.11.16930:mRNA | gene=Tb927.11.16930 | organism=Trypanosoma_brucei_brucei_TREU927 | gene_product=ABC transporter of the mitochondrion, putative | transcript_product=ABC transporter of the mitochondrion, putative | l	0.65513	0.938086	0.796608	0.393066	0.998709	-0.351177	1	5	5	5	2	3	2	3	2	3	11.8	11.8	11.8	79.103	719	719	3.83			1	5					0	8.8677	0.76124	1.0654	30.292	5	3	Median	0.60848	0.77643	0.65513	1.066	34.271
Tb927.11.13290:mRNA-p1	Tb927.11.13290:mRNA-p1	5	5	5	Tb927.11.13290:mRNA-p1 | transcript=Tb927.11.13290:mRNA | gene=Tb927.11.13290 | organism=Trypanosoma_brucei_brucei_TREU927 | gene_product=mitochondrial import inner membrane translocase subunit tim17 | transcript_product=mitochondrial import inner membrane	0.65964	1.3379	0.99877	0.0512668	0.998709	-0.0901394	1	5	5	5	4	5	4	5	4	5	47.4	47.4	47.4	16.296	152	152	7							12		0	19.379	0.6054	0.65964	32.506	11	6	Leave out requantified	0.6054	0.56317	0.65964	0.74744	28.911
Tb927.11.16410:mRNA-p1	Tb927.11.16410:mRNA-p1	4	4	4	Tb927.11.16410:mRNA-p1 | transcript=Tb927.11.16410:mRNA | gene=Tb927.11.16410 | organism=Trypanosoma_brucei_brucei_TREU927 | gene_product=enolase, putative | transcript_product=enolase, putative | location=Tb927_11_v5.1:4353307-4354830(-) | protein_length=	0.66321	1.00987	0.836538	0.28801	0.998709	-0.289149	1	4	4	4	4	3	4	3	4	3	13.2	13.2	13.2	55.68	507	507	5					7				0	14.845	0.82938	0.98985	15.796	6	2	Leave out requantified	0.61456	0.75127	0.66321	0.99023	156.23
Tb927.3.3870:mRNA-p1;Tb927.3.3860:mRNA-p1	Tb927.3.3870:mRNA-p1	12;1	12;1	12;1	Tb927.3.3870:mRNA-p1 | transcript=Tb927.3.3870:mRNA | gene=Tb927.3.3870 | organism=Trypanosoma_brucei_brucei_TREU927 | gene_product=lipase domain protein, putative | transcript_product=lipase domain protein, putative | location=Tb927_03_v5.1:1076071-107976	0.66826	1.33101	0.999634	0.0492498	0.998709	-0.0844994	2	12	12	12	7	11	7	11	7	11	11.9	11.9	11.9	138.19	1232	1232;1249	2		19							0	23.662	0.59079	0.69433	23.088	18	10	Leave out requantified	0.61007	0.56688	0.66826	0.75131	30.112
Tb927.10.12850:mRNA-p1	Tb927.10.12850:mRNA-p1	3	3	3	Tb927.10.12850:mRNA-p1 | transcript=Tb927.10.12850:mRNA | gene=Tb927.10.12850 | organism=Trypanosoma_brucei_brucei_TREU927 | gene_product=ttaggg binding factor | transcript_product=ttaggg binding factor | location=Tb927_10_v5.1:3121782-3122930(-) | protein	0.68352	1.03218	0.857852	0.257372	0.998709	-0.251622	1	3	3	3	2	2	2	2	2	2	10.2	10.2	10.2	41.512	382	382	4.25		1			3				0.0056309	1.1653	0.71586	0.85402	23.538	4	2	Median	0.62734	0.73588	0.68352	0.96882	20.097
Tb927.4.1660:mRNA-p1	Tb927.4.1660:mRNA-p1	5	5	5	Tb927.4.1660:mRNA-p1 | transcript=Tb927.4.1660:mRNA | gene=Tb927.4.1660 | organism=Trypanosoma_brucei_brucei_TREU927 | gene_product=mitochondrial carrier protein, putative | transcript_product=mitochondrial carrier protein, putative | location=Tb927_04_v5.	0.68436	1.28816	0.986261	0.0581099	0.998709	-0.0909294	1	5	5	5	3	4	3	4	3	4	17.9	17.9	17.9	42.163	385	385	5.7					3	7			0	12.955	0.7178	0.83291	27.781	8	4	Leave out requantified	0.62331	0.5735	0.68436	0.7763	77.769
Tb927.9.12380:mRNA-p1	Tb927.9.12380:mRNA-p1	1	1	1	Tb927.9.12380:mRNA-p1 | transcript=Tb927.9.12380:mRNA | gene=Tb927.9.12380 | organism=Trypanosoma_brucei_brucei_TREU927 | gene_product=Histidine phosphatase superfamily (branch 1), putative | transcript_product=Histidine phosphatase superfamily (branch 1),	0.69071	NaN	NaN	NaN	NaN	NaN	1	1	1	1	1	1	1	1	1	1	2.8	2.8	2.8	54.443	494	494	5					3				0	5.0686	0.76555	0.81924	39.367	3	2	Median	0.64154	NaN	0.69071	NaN	24.135
Tb927.7.1500:mRNA-p1	Tb927.7.1500:mRNA-p1	4	4	4	Tb927.7.1500:mRNA-p1 | transcript=Tb927.7.1500:mRNA | gene=Tb927.7.1500 | organism=Trypanosoma_brucei_brucei_TREU927 | gene_product=Cytosolic Fe-S cluster assembly factor CFD1, putative | transcript_product=Cytosolic Fe-S cluster assembly factor CFD1, puta	0.69264	1.27299	0.982817	0.0603983	0.998709	-0.0907987	1	4	4	4	4	3	4	3	4	3	24.9	24.9	24.9	30.73	289	289	6						7			0	7.7064	0.58985	0.78555	27.173	7	4	Median	0.6216	0.58985	0.69264	0.78555	29.702
Tb927.11.13700:mRNA-p1	Tb927.11.13700:mRNA-p1	5	5	5	Tb927.11.13700:mRNA-p1 | transcript=Tb927.11.13700:mRNA | gene=Tb927.11.13700 | organism=Trypanosoma_brucei_brucei_TREU927 | gene_product=Basal body protein | transcript_product=Basal body protein | location=Tb927_11_v5.1:3648469-3650733(-) | protein_lengt	0.69381	1.28823	0.991019	0.0527011	0.998709	-0.0809997	1	5	5	5	2	4	2	4	2	4	9.9	9.9	9.9	85.787	754	754	3			6						0	9.0745	0.58533	0.76941	23.798	5	3	Median	0.65209	0.55592	0.69381	0.77626	14.625
Tb927.3.5360:mRNA-p1	Tb927.3.5360:mRNA-p1	3	3	3	Tb927.3.5360:mRNA-p1 | transcript=Tb927.3.5360:mRNA | gene=Tb927.3.5360 | organism=Trypanosoma_brucei_brucei_TREU927 | gene_product=FHA domain containing protein, putative | transcript_product=FHA domain containing protein, putative | location=Tb927_03_v5.	0.69753	NaN	NaN	NaN	NaN	NaN	1	3	3	3	3	1	3	1	3	1	15.3	15.3	15.3	30.936	274	274	6						4			0.00028563	2.8801	0.68242	0.81376	31.874	4	1	Median	0.64296	NaN	0.69753	NaN	36.516
Tb927.8.3730:mRNA-p1	Tb927.8.3730:mRNA-p1	3	3	3	Tb927.8.3730:mRNA-p1 | transcript=Tb927.8.3730:mRNA | gene=Tb927.8.3730 | organism=Trypanosoma_brucei_brucei_TREU927 | gene_product=COPI associated protein, putative | transcript_product=COPI associated protein, putative | location=Tb927_08_v5.1:1117903-11	0.7059	NaN	NaN	NaN	NaN	NaN	1	3	3	3	3	1	3	1	3	1	23.4	23.4	23.4	14.065	128	128	8								4	0.00081147	1.9317	0.85217	0.919	42.686	4	2	Median	0.65472	NaN	0.7059	NaN	33.62
Tb927.10.10720:mRNA-p1	Tb927.10.10720:mRNA-p1	2	2	2	Tb927.10.10720:mRNA-p1 | transcript=Tb927.10.10720:mRNA | gene=Tb927.10.10720 | organism=Trypanosoma_brucei_brucei_TREU927 | gene_product=Tetraspanin family, putative | transcript_product=Tetraspanin family, putative | location=Tb927_10_v5.1:2604423-260532	0.71202	NaN	NaN	NaN	NaN	NaN	1	2	2	2	2	1	2	1	2	1	10.6	10.6	10.6	33.625	301	301	7.8							1	4	0.0013448	1.7946	0.48433	0.62709	32.897	3	3	Median	0.65166	NaN	0.71202	NaN	45.353
Tb927.11.1080:mRNA-p1	Tb927.11.1080:mRNA-p1	4	4	4	Tb927.11.1080:mRNA-p1 | transcript=Tb927.11.1080:mRNA | gene=Tb927.11.1080 | organism=Trypanosoma_brucei_brucei_TREU927 | gene_product=Nucleolar protein 60 | transcript_product=Nucleolar protein 60 | location=Tb927_11_v5.1:277174-278811(+) | protein_length	0.71202	1.23573	0.973874	0.0681468	0.998709	-0.0923249	1	4	4	4	3	2	3	2	3	2	11.4	11.4	11.4	60.381	545	545	4				5					0	47.455	0.6457	0.68946	18.964	5	2	Leave out requantified	0.65838	0.60295	0.71202	0.80924	34.719
Tb927.8.1180:mRNA-p1	Tb927.8.1180:mRNA-p1	49	3	0	Tb927.8.1180:mRNA-p1 | transcript=Tb927.8.1180:mRNA | gene=Tb927.8.1180 | organism=Trypanosoma_brucei_brucei_TREU927 | gene_product=vacuolar-type Ca2+-ATPase 1 | transcript_product=vacuolar-type Ca2+-ATPase 1 | location=Tb927_08_v5.1:375582-378902(-) | pro	0.71977	1.30832	1.01404	0.0286282	0.998709	-0.0433393	1	49	3	0	41	42	2	2	0	0	43.8	4.5	0	121.57	1106	1106	2.8		1	4						0	5.1478	0.99891	1.1999	36.788	4	3	Linear	0.67454	0.57037	0.71977	0.76434	7.8188
Tb927.6.3110:mRNA-p1	Tb927.6.3110:mRNA-p1	4	4	4	Tb927.6.3110:mRNA-p1 | transcript=Tb927.6.3110:mRNA | gene=Tb927.6.3110 | organism=Trypanosoma_brucei_brucei_TREU927 | gene_product=cdc2-related protein kinase 11, putative | transcript_product=cdc2-related protein kinase 11, putative | location=Tb927_06_v	0.72558	1.23583	0.980707	0.0597692	0.998709	-0.0786541	1	4	4	4	3	2	3	2	3	2	11.8	11.8	11.8	48.868	439	439	5					5				0	5.6214	0.65929	0.74524	14.595	4	3	Median	0.67117	0.61227	0.72558	0.80917	11.712
Tb927.6.3550.2:mRNA-p1;Tb927.6.3550.1:mRNA-p1	Tb927.6.3550.2:mRNA-p1;Tb927.6.3550.1:mRNA-p1	7;6	7;6	7;6	Tb927.6.3550.2:mRNA-p1 | transcript=Tb927.6.3550.2:mRNA | gene=Tb927.6.3550 | organism=Trypanosoma_brucei_brucei_TREU927 | gene_product=phospholipid-translocating P-type ATPase (flippase), putative | transcript_product=phospholipid-translocating P-type ATP	0.73043	0.719787	0.725108	1.83768	0.860915	-0.46377	2	7	7	7	4	5	4	5	4	5	8.3	8.3	8.3	132.56	1196	1196;1088	2.44		8				1			0	7.3298	0.81386	1.0025	36.969	9	3	Leave out requantified	0.66991	1.0212	0.73043	1.3893	8.5157
Tb927.10.1720:mRNA-p1	Tb927.10.1720:mRNA-p1	4	4	4	Tb927.10.1720:mRNA-p1 | transcript=Tb927.10.1720:mRNA | gene=Tb927.10.1720 | organism=Trypanosoma_brucei_brucei_TREU927 | gene_product=ATP-dependent DEAD/H RNA helicase, putative | transcript_product=ATP-dependent DEAD/H RNA helicase, putative | location=T	0.73131	NaN	NaN	NaN	NaN	NaN	1	4	4	4	3	1	3	1	3	1	11.9	11.9	11.9	66.419	596	596	4				5					0.00027739	2.3469	0.7755	0.81868	30.676	4	1	Leave out requantified	0.68747	NaN	0.73131	NaN	16.098
Tb927.9.9410:mRNA-p1;Tb927.9.9390:mRNA-p1;Tb927.9.9380:mRNA-p1;Tb927.9.9400:mRNA-p1	Tb927.9.9410:mRNA-p1;Tb927.9.9390:mRNA-p1;Tb927.9.9380:mRNA-p1	4;3;3;1	4;3;3;1	4;3;3;1	Tb927.9.9410:mRNA-p1 | transcript=Tb927.9.9410:mRNA | gene=Tb927.9.9410 | organism=Trypanosoma_brucei_brucei_TREU927 | gene_product=inositol phosphorylceramide synthase | transcript_product=inositol phosphorylceramide synthase | location=Tb927_09_v5.1:1504	0.73216	0.647459	0.689809	0.983299	0.998709	-0.538455	4	4	4	4	4	4	4	4	4	4	16	16	16	37.964	337	337;329;347;323	6.2						8	2		0	15.533	0.88745	1.0693	9.4809	10	0	Leave out requantified	0.66742	1.165	0.73216	1.5445	16.743
Tb927.10.7310:mRNA-p1	Tb927.10.7310:mRNA-p1	7	7	7	Tb927.10.7310:mRNA-p1 | transcript=Tb927.10.7310:mRNA | gene=Tb927.10.7310 | organism=Trypanosoma_brucei_brucei_TREU927 | gene_product=terminal uridylyltransferase 3, putative | transcript_product=terminal uridylyltransferase 3, putative | location=Tb927_1	0.73438	1.06129	0.897835	0.206785	0.998709	-0.179792	1	7	7	7	5	6	5	6	5	6	13.3	13.3	13.3	91.991	827	827	3.18			10		1				0	13.489	0.51961	0.65676	31.862	9	5	Leave out requantified	0.68703	0.71552	0.73438	0.94225	31.553
Tb927.10.11900:mRNA-p1	Tb927.10.11900:mRNA-p1	5	5	5	Tb927.10.11900:mRNA-p1 | transcript=Tb927.10.11900:mRNA | gene=Tb927.10.11900 | organism=Trypanosoma_brucei_brucei_TREU927 | gene_product=MICOS complex subunit MIC20 | transcript_product=MICOS complex subunit MIC20 | location=Tb927_10_v5.1:2904292-2904795(	0.73704	1.0942	0.91562	0.165801	0.998709	-0.155155	1	5	5	5	3	3	3	3	3	3	32.9	32.9	32.9	19.531	167	167	7							6		0	4.0831	0.67647	0.82201	33.162	5	2	Median	0.67647	0.69203	0.73704	0.91391	39.387
Tb927.5.630:mRNA-p1;Tb11.v5.0851.1-p1	Tb927.5.630:mRNA-p1	19;2	19;2	19;2	Tb927.5.630:mRNA-p1 | transcript=Tb927.5.630:mRNA | gene=Tb927.5.630 | organism=Trypanosoma_brucei_brucei_TREU927 | gene_product=acidic phosphatase, putative | transcript_product=acidic phosphatase, putative | location=Tb927_05_v5.1:266270-267475(-) | prot	0.73897	0.882068	0.810519	0.602646	0.998709	-0.308726	2	19	19	19	19	18	19	18	19	18	38.7	38.7	38.7	43.663	401	401;360	3.26	1	1	52	23					0	83.581	0.76314	0.95765	27.643	75	13	Leave out requantified	0.67489	0.85952	0.73897	1.1337	23.42
Tb927.10.15410:mRNA-p1	Tb927.10.15410:mRNA-p1	9	9	9	Tb927.10.15410:mRNA-p1 | transcript=Tb927.10.15410:mRNA | gene=Tb927.10.15410 | organism=Trypanosoma_brucei_brucei_TREU927 | gene_product=glycosomal malate dehydrogenase | transcript_product=glycosomal malate dehydrogenase | location=Tb927_10_v5.1:3786037-	0.73926	1.15356	0.946411	0.107239	0.998709	-0.114875	1	9	9	9	8	8	8	8	8	8	43.7	43.7	43.7	33.71	323	323	6.09						20	2		0	37.428	0.69745	0.79419	20.468	22	1	Leave out requantified	0.68915	0.65966	0.73926	0.86688	22.697
Tb927.9.9260:mRNA-p1	Tb927.9.9260:mRNA-p1	4	4	4	Tb927.9.9260:mRNA-p1 | transcript=Tb927.9.9260:mRNA | gene=Tb927.9.9260 | organism=Trypanosoma_brucei_brucei_TREU927 | gene_product=hypothetical protein, conserved | transcript_product=hypothetical protein, conserved | location=Tb927_09_v5.1:1473251-147374	0.74462	0.987654	0.866137	0.324958	0.998709	-0.221673	1	4	4	4	3	4	3	4	3	4	29.9	29.9	29.9	18.806	164	164	7							7		0	9.8707	0.81199	0.99129	77.401	6	2	Leave out requantified	0.68546	0.76725	0.74462	1.0125	28.699
Tb927.8.4790:mRNA-p1	Tb927.8.4790:mRNA-p1	3	3	3	Tb927.8.4790:mRNA-p1 | transcript=Tb927.8.4790:mRNA | gene=Tb927.8.4790 | organism=Trypanosoma_brucei_brucei_TREU927 | gene_product=Putative snoRNA binding domain containing protein, putative | transcript_product=Putative snoRNA binding domain containing p	0.7509	1.49065	1.12077	0.0475619	0.998709	0.0813153	1	3	3	3	3	2	3	2	3	2	18.9	18.9	18.9	26.013	238	238	6						5			0	9.2466	0.6644	0.74426	32.286	5	4	Median	0.93897	0.50152	0.7509	0.67085	37.916
Tb927.5.2130:mRNA-p1	Tb927.5.2130:mRNA-p1	4	4	4	Tb927.5.2130:mRNA-p1 | transcript=Tb927.5.2130:mRNA | gene=Tb927.5.2130 | organism=Trypanosoma_brucei_brucei_TREU927 | gene_product=Lariat debranching enzyme, C-terminal domain containing protein, putative | transcript_product=Lariat debranching enzyme, C-	0.75138	0.722074	0.736727	1.3834	0.998709	-0.441084	1	4	4	4	4	2	4	2	4	2	8.6	8.6	8.6	56.954	521	521	4				7					0	5.7969	0.82953	0.86723	76.884	6	3	Leave out requantified	0.70733	1.005	0.75138	1.3849	44.182
Tb927.10.13550:mRNA-p1	Tb927.10.13550:mRNA-p1	16	16	16	Tb927.10.13550:mRNA-p1 | transcript=Tb927.10.13550:mRNA | gene=Tb927.10.13550 | organism=Trypanosoma_brucei_brucei_TREU927 | gene_product=hypothetical protein, conserved | transcript_product=hypothetical protein, conserved | location=Tb927_10_v5.1:3307745-	0.7541	0.978186	0.866143	0.346448	0.998709	-0.219495	1	16	16	16	7	12	7	12	7	12	22.3	22.3	22.3	115.67	1046	1046	2		22							0	28.829	0.7454	0.87341	19.075	20	12	Leave out requantified	0.7047	0.76895	0.7541	1.0223	6.4257
Tb927.3.4670:mRNA-p1	Tb927.3.4670:mRNA-p1	3	3	3	Tb927.3.4670:mRNA-p1 | transcript=Tb927.3.4670:mRNA | gene=Tb927.3.4670 | organism=Trypanosoma_brucei_brucei_TREU927 | gene_product=cdc2-related kinase 10, putative | transcript_product=cdc2-related kinase 10, putative | location=Tb927_03_v5.1:1321695-1322	0.75618	1.05354	0.90486	0.209393	0.998709	-0.163976	1	3	3	3	3	3	3	3	3	3	7.7	7.7	7.7	47.953	428	428	5					6				0	6.0936	0.73008	0.9305	27.639	5	3	Median	0.67434	0.73008	0.75618	0.94918	29.336
Tb927.11.14890:mRNA-p1	Tb927.11.14890:mRNA-p1	6	6	6	Tb927.11.14890:mRNA-p1 | transcript=Tb927.11.14890:mRNA | gene=Tb927.11.14890 | organism=Trypanosoma_brucei_brucei_TREU927 | gene_product=DNA polymerase alpha/epsilon subunit B, putative | transcript_product=DNA polymerase alpha/epsilon subunit B, putative	0.75663	0.928505	0.842568	0.475607	0.998709	-0.254679	1	6	6	6	2	6	2	6	2	6	14.7	14.7	14.7	72.319	648	648	3.11			8	1					0	16.935	0.82143	1.077	13.25	9	1	Leave out requantified	0.71342	0.82143	0.75663	1.077	25.19
Tb927.8.8020:mRNA-p1	Tb927.8.8020:mRNA-p1	10	7	7	Tb927.8.8020:mRNA-p1 | transcript=Tb927.8.8020:mRNA | gene=Tb927.8.8020 | organism=Trypanosoma_brucei_brucei_TREU927 | gene_product=monoglyceride lipase, putative | transcript_product=monoglyceride lipase, putative | location=Tb927_08_v5.1:2376682-2377626(	0.75906	1.05063	0.904845	0.212639	0.998709	-0.16323	1	10	7	7	7	8	5	5	5	5	37.9	29.3	29.3	35.221	314	314	6						11			0	11.699	0.69736	0.81157	19.794	9	4	Leave out requantified	0.69786	0.70304	0.75906	0.95181	9.1722
Tb927.10.8920:mRNA-p1	Tb927.10.8920:mRNA-p1	7	7	7	Tb927.10.8920:mRNA-p1 | transcript=Tb927.10.8920:mRNA | gene=Tb927.10.8920 | organism=Trypanosoma_brucei_brucei_TREU927 | gene_product=ras-like small GTPase, putative | transcript_product=ras-like small GTPase, putative | location=Tb927_10_v5.1:2213812-221	0.75998	0.99167	0.875825	0.318213	0.998709	-0.204017	1	7	7	7	5	6	5	6	5	6	26.3	26.3	26.3	38.395	339	339	6						12			0	21.357	0.75285	0.99642	34.92	12	2	Leave out requantified	0.69938	0.76293	0.75998	1.0084	38.748
Tb927.8.6170:mRNA-p1	Tb927.8.6170:mRNA-p1	3	3	3	Tb927.8.6170:mRNA-p1 | transcript=Tb927.8.6170:mRNA | gene=Tb927.8.6170 | organism=Trypanosoma_brucei_brucei_TREU927 | gene_product=transketolase, putative | transcript_product=transketolase, putative | location=Tb927_08_v5.1:1797668-1799677(+) | protein_l	0.76022	NaN	NaN	NaN	NaN	NaN	1	3	3	3	3	1	3	1	3	1	7.5	7.5	7.5	72.609	669	669	4				4					0	13.966	0.645	0.68193	22.399	4	1	Median	0.7142	NaN	0.76022	NaN	20.275
Tb927.8.5800:mRNA-p1	Tb927.8.5800:mRNA-p1	3	3	3	Tb927.8.5800:mRNA-p1 | transcript=Tb927.8.5800:mRNA | gene=Tb927.8.5800 | organism=Trypanosoma_brucei_brucei_TREU927 | gene_product=hypothetical protein, conserved | transcript_product=hypothetical protein, conserved | location=Tb927_08_v5.1:1710009-171048	0.76418	1.13231	0.948245	0.110401	0.998709	-0.104373	1	3	3	3	3	3	3	3	3	3	26.6	26.6	26.6	16.775	158	158	7							7		0	4.421	0.61875	0.80208	8.865	7	2	Leave out requantified	0.69601	0.59669	0.76418	0.88315	8.9166
Tb927.8.8230:mRNA-p1;Tb927.8.8220:mRNA-p1	Tb927.8.8230:mRNA-p1	6;1	6;1	2;1	Tb927.8.8230:mRNA-p1 | transcript=Tb927.8.8230:mRNA | gene=Tb927.8.8230 | organism=Trypanosoma_brucei_brucei_TREU927 | gene_product=amino acid transporter, putative | transcript_product=amino acid transporter, putative | location=Tb927_08_v5.1:2433366-2434	0.76454	1.01702	0.890782	0.267625	0.998709	-0.18149	2	6	6	2	5	6	5	6	2	2	14.3	14.3	5.9	49.701	461	461;460	5.8				1	1	13			0	28.981	0.70443	0.80595	13.022	14	4	Leave out requantified	0.6793	0.73265	0.76454	0.98326	8.6619
Tb927.5.3560:mRNA-p1	Tb927.5.3560:mRNA-p1	14	14	14	Tb927.5.3560:mRNA-p1 | transcript=Tb927.5.3560:mRNA | gene=Tb927.5.3560 | organism=Trypanosoma_brucei_brucei_TREU927 | gene_product=vesicle-associated membrane protein, putative | transcript_product=vesicle-associated membrane protein, putative | location=	0.76562	0.684322	0.724971	0.960714	0.998709	-0.466276	1	14	14	14	13	14	13	14	13	14	60.6	60.6	60.6	24.402	216	216	7.05							38	2	0	104.83	0.8847	1.0935	32.17	40	3	Leave out requantified	0.7088	1.097	0.76562	1.4613	6.2599
Tb927.11.1750:mRNA-p1	Tb927.11.1750:mRNA-p1	2	2	2	Tb927.11.1750:mRNA-p1 | transcript=Tb927.11.1750:mRNA | gene=Tb927.11.1750 | organism=Trypanosoma_brucei_brucei_TREU927 | gene_product=hypothetical protein, conserved | transcript_product=hypothetical protein, conserved | location=Tb927_11_v5.1:529782-5307	0.76832	0.874891	0.821605	0.696358	0.998709	-0.286523	1	2	2	2	2	2	2	2	2	2	8.6	8.6	8.6	34.911	327	327	6						4			0.00028653	2.9152	0.72517	0.86899	30.668	4	3	Median	0.71115	0.86455	0.76832	1.143	11.872
Tb927.4.1310:mRNA-p1	Tb927.4.1310:mRNA-p1	4	4	4	Tb927.4.1310:mRNA-p1 | transcript=Tb927.4.1310:mRNA | gene=Tb927.4.1310 | organism=Trypanosoma_brucei_brucei_TREU927 | gene_product=ZFP family member, putative | transcript_product=ZFP family member, putative | location=Tb927_04_v5.1:343280-344695(-) | pro	0.76852	0.985707	0.877114	0.332336	0.998709	-0.200307	1	4	4	4	4	3	4	3	4	3	10.6	10.6	10.6	53.646	471	471	5					7				0	10.148	0.71138	0.96379	17.276	6	1	Leave out requantified	0.71621	0.72764	0.76852	1.0145	22.505
Tb927.9.10250:mRNA-p1	Tb927.9.10250:mRNA-p1	3	3	3	Tb927.9.10250:mRNA-p1 | transcript=Tb927.9.10250:mRNA | gene=Tb927.9.10250 | organism=Trypanosoma_brucei_brucei_TREU927 | gene_product=small nuclear ribonucleoprotein Sm-F | transcript_product=small nuclear ribonucleoprotein Sm-F | location=Tb927_09_v5.1:1	0.76928	1.07578	0.922529	0.172048	0.998709	-0.13652	1	3	3	3	2	3	2	3	2	3	28	28	28	8.3616	75	75	7.4					1			4	0	3.7	0.68901	0.92956	26.102	5	2	Median	0.69957	0.68901	0.76928	0.92956	28.952
Tb927.11.16690:mRNA-p1	Tb927.11.16690:mRNA-p1	4	4	4	Tb927.11.16690:mRNA-p1 | transcript=Tb927.11.16690:mRNA | gene=Tb927.11.16690 | organism=Trypanosoma_brucei_brucei_TREU927 | gene_product=Voltage-gated Chloride channel Like 3 | transcript_product=Voltage-gated Chloride channel Like 3 | location=Tb927_11_v	0.77012	0.998702	0.884411	0.303789	0.998709	-0.18936	1	4	4	4	4	2	4	2	4	2	4.4	4.4	4.4	101.58	918	918	6				2			4		0	5.0713	0.70715	0.83018	15.78	6	3	Median	0.70715	0.75302	0.77012	1.0013	7.6675
Tb927.11.13270:mRNA-p1	Tb927.11.13270:mRNA-p1	8	8	8	Tb927.11.13270:mRNA-p1 | transcript=Tb927.11.13270:mRNA | gene=Tb927.11.13270 | organism=Trypanosoma_brucei_brucei_TREU927 | gene_product=hypothetical protein, conserved | transcript_product=hypothetical protein, conserved | location=Tb927_11_v5.1:3559914-	0.77148	1.21538	0.993428	0.0407657	0.998709	-0.0464478	1	8	8	8	8	5	8	5	8	5	34.8	34.8	34.8	30.104	270	270	6						15			0	25.733	0.67079	0.77148	19.226	13	5	Leave out requantified	0.71477	0.59267	0.77148	0.82279	20.472
Tb927.8.5730:mRNA-p1	Tb927.8.5730:mRNA-p1	2	2	2	Tb927.8.5730:mRNA-p1 | transcript=Tb927.8.5730:mRNA | gene=Tb927.8.5730 | organism=Trypanosoma_brucei_brucei_TREU927 | gene_product=STE20-like serine/threonine-protein kinase 1, putative | transcript_product=STE20-like serine/threonine-protein kinase 1, pu	0.77272	NaN	NaN	NaN	NaN	NaN	1	2	2	2	2	1	2	1	2	1	5.5	5.5	5.5	52.965	473	473	5					3				0.0005454	2.0219	0.79288	1.0939	40.364	3	0	Median	0.70285	NaN	0.77272	NaN	49.153
Tb927.11.15690:mRNA-p1	Tb927.11.15690:mRNA-p1	17	17	17	Tb927.11.15690:mRNA-p1 | transcript=Tb927.11.15690:mRNA | gene=Tb927.11.15690 | organism=Trypanosoma_brucei_brucei_TREU927 | gene_product=U5 snRNP-associated 102 kDa protein, putative | transcript_product=U5 snRNP-associated 102 kDa protein, putative | loc	0.77283	1.1309	0.951866	0.105941	0.998709	-0.0971516	1	17	17	17	11	14	11	14	11	14	20.8	20.8	20.8	111.07	1009	1009	2		27							0	28.04	0.67794	0.83695	14.314	24	9	Leave out requantified	0.7086	0.65494	0.77283	0.88425	16.725
Tb927.11.10670:mRNA-p1	Tb927.11.10670:mRNA-p1	3	3	3	Tb927.11.10670:mRNA-p1 | transcript=Tb927.11.10670:mRNA | gene=Tb927.11.10670 | organism=Trypanosoma_brucei_brucei_TREU927 | gene_product=glycosyl hydrolase, putative | transcript_product=glycosyl hydrolase, putative | location=Tb927_11_v5.1:2857384-286098	0.77296	0.750356	0.761658	1.46029	0.998709	-0.392943	1	3	3	3	2	2	2	2	2	2	3.1	3.1	3.1	133.9	1199	1199	3		3				1			0.00028629	2.9071	0.73763	0.90121	44.308	4	0	Leave out requantified	0.69416	0.99211	0.77296	1.3327	4.2452
Tb927.1.2580:mRNA-p1	Tb927.1.2580:mRNA-p1	6	6	6	Tb927.1.2580:mRNA-p1 | transcript=Tb927.1.2580:mRNA | gene=Tb927.1.2580 | organism=Trypanosoma_brucei_brucei_TREU927 | gene_product=exosome-associated protein 1 | transcript_product=exosome-associated protein 1 | location=Tb927_01_v5.1:607402-608595(+) | p	0.77313	1.13263	0.952881	0.104037	0.998709	-0.0957695	1	6	6	6	2	6	2	6	2	6	23.9	23.9	23.9	42.635	397	397	5					8				0	13.933	0.70684	0.8829	8.474	7	3	Leave out requantified	0.71673	0.6716	0.77313	0.8829	27.434
Tb927.11.5640:mRNA-p1	Tb927.11.5640:mRNA-p1	2	2	2	Tb927.11.5640:mRNA-p1 | transcript=Tb927.11.5640:mRNA | gene=Tb927.11.5640 | organism=Trypanosoma_brucei_brucei_TREU927 | gene_product=hypothetical protein, conserved | transcript_product=hypothetical protein, conserved | location=Tb927_11_v5.1:1593220-159	0.77747	NaN	NaN	NaN	NaN	NaN	1	2	2	2	2	1	2	1	2	1	2.5	2.5	2.5	106.65	957	957	2		4							0.0013398	1.7636	0.71519	0.77747	10.031	2	2	Median	0.71519	NaN	0.77747	NaN	10.031
Tb927.4.3500:mRNA-p1;Tb927.4.3520:mRNA-p1	Tb927.4.3500:mRNA-p1	3;1	3;1	3;1	Tb927.4.3500:mRNA-p1 | transcript=Tb927.4.3500:mRNA | gene=Tb927.4.3500 | organism=Trypanosoma_brucei_brucei_TREU927 | gene_product=Amastin surface glycoprotein, putative | transcript_product=Amastin surface glycoprotein, putative | location=Tb927_04_v5.1:	0.77897	1.08285	0.930909	0.157149	0.998709	-0.122764	2	3	3	3	2	2	2	2	2	2	20.5	20.5	20.5	19.5	176	176;178	7							4		0	3.1385	0.66727	0.89769	3.5566	4	1	Leave out requantified	0.72086	0.6656	0.77897	0.92349	18.803
Tb927.11.17010:mRNA-p1	Tb927.11.17010:mRNA-p1	2	2	2	Tb927.11.17010:mRNA-p1 | transcript=Tb927.11.17010:mRNA | gene=Tb927.11.17010 | organism=Trypanosoma_brucei_brucei_TREU927 | gene_product=Rab5-interacting protein (Rab5ip), putative | transcript_product=Rab5-interacting protein (Rab5ip), putative | locatio	0.77948	1.24281	1.01114	0.0192102	0.998709	-0.0229068	1	2	2	2	2	2	2	2	2	2	15.9	15.9	15.9	11.4	107	107	8								5	0	4.8117	0.70153	0.77948	9.076	5	4	Median	0.71072	0.6138	0.77948	0.80463	5.0078
Tb927.9.9190:mRNA-p1	Tb927.9.9190:mRNA-p1	7	7	7	Tb927.9.9190:mRNA-p1 | transcript=Tb927.9.9190:mRNA | gene=Tb927.9.9190 | organism=Trypanosoma_brucei_brucei_TREU927 | gene_product=hypothetical protein, conserved | transcript_product=hypothetical protein, conserved | location=Tb927_09_v5.1:1464910-146703	0.78047	1.19503	0.987749	0.0473153	0.998709	-0.0502698	1	7	7	7	2	7	2	7	2	7	12.7	12.7	12.7	79.207	706	706	3.33			8			1			0	12.32	0.63045	0.8368	16.541	9	3	Leave out requantified	0.70058	0.63045	0.78047	0.8368	4.7674
Tb927.9.4200:mRNA-p1	Tb927.9.4200:mRNA-p1	19	4	4	Tb927.9.4200:mRNA-p1 | transcript=Tb927.9.4200:mRNA | gene=Tb927.9.4200 | organism=Trypanosoma_brucei_brucei_TREU927 | gene_product=fatty acyl CoA synthetase 2 | transcript_product=fatty acyl CoA synthetase 2 | location=Tb927_09_v5.1:794396-796522(+) | pro	0.78169	NaN	NaN	NaN	NaN	NaN	1	19	4	4	18	14	4	0	4	0	20.6	5.5	5.5	79.586	708	708	4				4					0	3.0978	0.72015	0.78169	35.924	4	2	Median	0.72015	NaN	0.78169	NaN	35.924
Tb927.11.3900:mRNA-p1	Tb927.11.3900:mRNA-p1	4	4	4	Tb927.11.3900:mRNA-p1 | transcript=Tb927.11.3900:mRNA | gene=Tb927.11.3900 | organism=Trypanosoma_brucei_brucei_TREU927 | gene_product=glycosyltransferase family-like protein, putative | transcript_product=glycosyltransferase family-like protein, putative	0.78231	1.16492	0.973614	0.0684709	0.998709	-0.06698	1	4	4	4	4	2	4	2	4	2	22.5	22.5	22.5	31.198	275	275	6						6			0	15.122	0.6657	0.83872	7.27	6	1	Leave out requantified	0.71973	0.61972	0.78231	0.85843	9.7486
Tb927.11.15520:mRNA-p1	Tb927.11.15520:mRNA-p1	4	4	4	Tb927.11.15520:mRNA-p1 | transcript=Tb927.11.15520:mRNA | gene=Tb927.11.15520 | organism=Trypanosoma_brucei_brucei_TREU927 | gene_product=hypothetical protein, conserved | transcript_product=hypothetical protein, conserved | location=Tb927_11_v5.1:4120912-	0.78359	0.987557	0.885573	0.330365	0.998709	-0.184947	1	4	4	4	1	4	1	4	1	4	6.9	6.9	6.9	83.179	769	769	3			8						0	5.0786	0.76586	0.92046	17.85	6	3	Median	0.74178	0.77759	0.78359	1.0126	10.744
Tb927.9.6090:mRNA-p1;Tb11.v5.0854.1-p1	Tb927.9.6090:mRNA-p1;Tb11.v5.0854.1-p1	18;10	18;10	3;1	Tb927.9.6090:mRNA-p1 | transcript=Tb927.9.6090:mRNA | gene=Tb927.9.6090 | organism=Trypanosoma_brucei_brucei_TREU927 | gene_product=PTP1-interacting protein, 39 kDa | transcript_product=PTP1-interacting protein, 39 kDa | location=Tb927_09_v5.1:1010333-1011	0.78637	1.28694	1.03665	0.00675001	0.998709	0.00860965	2	18	18	3	17	15	17	15	3	2	50.7	50.7	5.8	39.499	343	343;214	5.95				1		43			0	80.092	0.66167	0.78552	7.3374	38	7	Leave out requantified	0.72298	0.58222	0.78637	0.77704	5.82
Tb927.11.13590:mRNA-p1	Tb927.11.13590:mRNA-p1	4	4	4	Tb927.11.13590:mRNA-p1 | transcript=Tb927.11.13590:mRNA | gene=Tb927.11.13590 | organism=Trypanosoma_brucei_brucei_TREU927 | gene_product=hypothetical protein, conserved | transcript_product=hypothetical protein, conserved | location=Tb927_11_v5.1:3629555-	0.78791	1.16732	0.977617	0.0622289	0.998709	-0.0603459	1	4	4	4	3	4	3	4	3	4	45.1	45.1	45.1	15.576	133	133	8								10	0	6.899	0.65108	0.85666	41.316	9	3	Leave out requantified	0.72193	0.65108	0.78791	0.85666	38.813
Tb927.11.365:mRNA-p1	Tb927.11.365:mRNA-p1	2	2	2	Tb927.11.365:mRNA-p1 | transcript=Tb927.11.365:mRNA | gene=Tb927.11.365 | organism=Trypanosoma_brucei_brucei_TREU927 | gene_product=hypothetical protein | transcript_product=hypothetical protein | location=Tb927_11_v5.1:84584-84862(-) | protein_length=92 |	0.78809	NaN	NaN	NaN	NaN	NaN	1	2	2	2	2	1	2	1	2	1	17.4	17.4	17.4	10.077	92	92	8								3	0.0015983	1.6549	0.84422	0.91113	16.701	3	0	Plateau	0.71761	NaN	0.78809	NaN	20.517
Tb927.10.10350:mRNA-p1	Tb927.10.10350:mRNA-p1	7	7	7	Tb927.10.10350:mRNA-p1 | transcript=Tb927.10.10350:mRNA | gene=Tb927.10.10350 | organism=Trypanosoma_brucei_brucei_TREU927 | gene_product=STE/STE11 serine/threonine-protein kinase, putative | transcript_product=STE/STE11 serine/threonine-protein kinase, pu	0.78939	1.16784	0.978616	0.0606594	0.998709	-0.0586722	1	7	7	7	5	3	5	3	5	3	19.3	19.3	19.3	66.762	606	606	4				8					0	30.825	0.61534	0.73766	18.44	8	2	Leave out requantified	0.70818	0.63841	0.78939	0.85628	20.415
Tb927.3.4200:mRNA-p1	Tb927.3.4200:mRNA-p1	2	2	2	Tb927.3.4200:mRNA-p1 | transcript=Tb927.3.4200:mRNA | gene=Tb927.3.4200 | organism=Trypanosoma_brucei_brucei_TREU927 | gene_product=Integral membrane protein S linking to the trans Golgi network, putative | transcript_product=Integral membrane protein S li	0.7896	0.785053	0.787326	2.11417	0.860915	-0.344972	1	2	2	2	2	1	2	1	2	1	16.3	16.3	16.3	24.465	221	221	6		1					4		0.0002845	2.8072	0.95926	1.1458	37.963	4	3	Median	0.73673	0.96491	0.7896	1.2738	44.591
Tb927.2.5870:mRNA-p1;Tb927.2.5860:mRNA-p1	Tb927.2.5870:mRNA-p1	3;1	3;1	3;1	Tb927.2.5870:mRNA-p1 | transcript=Tb927.2.5870:mRNA | gene=Tb927.2.5870 | organism=Trypanosoma_brucei_brucei_TREU927 | gene_product=hypothetical protein, conserved | transcript_product=hypothetical protein, conserved | location=Tb927_02_v5.1:1064576-106934	0.78963	1.10925	0.94944	0.117281	0.998709	-0.0955833	2	3	3	3	3	2	3	2	3	2	9.5	9.5	9.5	170.48	1588	1588;1242	1.29	5	2							0	3.2243	0.69784	0.79276	22.655	7	0	Leave out requantified	0.72302	0.65312	0.78963	0.90151	24.787
Tb927.11.2340:mRNA-p1	Tb927.11.2340:mRNA-p1	5	5	5	Tb927.11.2340:mRNA-p1 | transcript=Tb927.11.2340:mRNA | gene=Tb927.11.2340 | organism=Trypanosoma_brucei_brucei_TREU927 | gene_product=hypothetical protein, conserved | transcript_product=hypothetical protein, conserved | location=Tb927_11_v5.1:669889-6714	0.79563	0.949127	0.872378	0.44726	0.998709	-0.202579	1	5	5	5	4	2	4	2	4	2	7.8	7.8	7.8	58.674	528	528	5					6				0	3.334	0.73274	0.86192	33.158	6	5	Median	0.73003	0.79722	0.79563	1.0536	32.455
Tb927.11.10410:mRNA-p1	Tb927.11.10410:mRNA-p1	2	2	2	Tb927.11.10410:mRNA-p1 | transcript=Tb927.11.10410:mRNA | gene=Tb927.11.10410 | organism=Trypanosoma_brucei_brucei_TREU927 | gene_product=Cornichon protein, putative | transcript_product=Cornichon protein, putative | location=Tb927_11_v5.1:2775551-2776120(	0.79667	1.1559	0.976283	0.0648805	0.998709	-0.0594674	1	2	2	2	2	2	2	2	2	2	13.2	13.2	13.2	22.235	189	189	7							5		0	4.9734	0.7004	0.84185	12.772	5	1	Leave out requantified	0.71629	0.65603	0.79667	0.86513	11.689
Tb927.8.2660:mRNA-p1;Tb11.v5.0471.1-p1;Tb11.v5.0472.1-p1	Tb927.8.2660:mRNA-p1	8;2;1	8;2;1	8;2;1	Tb927.8.2660:mRNA-p1 | transcript=Tb927.8.2660:mRNA | gene=Tb927.8.2660 | organism=Trypanosoma_brucei_brucei_TREU927 | gene_product=Galactose oxidase, central domain containing protein, putative | transcript_product=Galactose oxidase, central domain contai	0.79739	1.21581	1.0066	0.0207745	0.998709	-0.0223651	3	8	8	8	6	5	6	5	6	5	6.4	6.4	6.4	209.69	1919	1919;752;425	1.33	8	4							0	3.4604	0.69638	0.81301	14.443	12	1	Leave out requantified	0.73678	0.60435	0.79739	0.8225	20.74
Tb927.7.6650:mRNA-p1	Tb927.7.6650:mRNA-p1	2	2	2	Tb927.7.6650:mRNA-p1 | transcript=Tb927.7.6650:mRNA | gene=Tb927.7.6650 | organism=Trypanosoma_brucei_brucei_TREU927 | gene_product=Colon cancer-associated protein Mic1-like, putative | transcript_product=Colon cancer-associated protein Mic1-like, putative	0.79801	NaN	NaN	NaN	NaN	NaN	1	2	2	2	2	0	2	0	2	0	3.1	3.1	3.1	118.42	1069	1069	2.33		2	1						0.0005469	2.0586	0.74295	0.79801	31.949	3	2	Median	0.74295	NaN	0.79801	NaN	31.949
Tb927.1.3050:mRNA-p1	Tb927.1.3050:mRNA-p1	4	4	4	Tb927.1.3050:mRNA-p1 | transcript=Tb927.1.3050:mRNA | gene=Tb927.1.3050 | organism=Trypanosoma_brucei_brucei_TREU927 | gene_product=tRNA (Uracil-5-)-methyltransferase, putative | transcript_product=tRNA (Uracil-5-)-methyltransferase, putative | location=Tb	0.7982	NaN	NaN	NaN	NaN	NaN	1	4	4	4	4	0	4	0	4	0	9.1	9.1	9.1	61.59	559	559	4				5					0.00028185	2.6424	0.73811	0.7982	23.05	3	2	Median	0.73811	NaN	0.7982	NaN	23.05
Tb927.8.990:mRNA-p1	Tb927.8.990:mRNA-p1	5	5	5	Tb927.8.990:mRNA-p1 | transcript=Tb927.8.990:mRNA | gene=Tb927.8.990 | organism=Trypanosoma_brucei_brucei_TREU927 | gene_product=RNA-binding protein 33 (RNA-binding motif protein 33) | transcript_product=RNA-binding protein 33 (RNA-binding motif protein 33	0.79997	1.05303	0.9265	0.190547	0.998709	-0.123717	1	5	5	5	4	5	4	5	4	5	28.3	28.3	28.3	33.963	318	318	5.5					8	8			0	33.764	0.74793	0.79997	20.743	15	8	Leave out requantified	0.74793	0.72775	0.79997	0.94964	20.743
Tb927.4.4560:mRNA-p1	Tb927.4.4560:mRNA-p1	4	4	4	Tb927.4.4560:mRNA-p1 | transcript=Tb927.4.4560:mRNA | gene=Tb927.4.4560 | organism=Trypanosoma_brucei_brucei_TREU927 | gene_product=hypothetical protein, conserved | transcript_product=hypothetical protein, conserved | location=Tb927_04_v5.1:1255045-125828	0.80125	1.05013	0.925692	0.194959	0.998709	-0.124552	1	4	4	4	4	2	4	2	4	2	4.8	4.8	4.8	117.5	1080	1080	2		6							0	3.8037	0.74603	0.80125	23.555	5	2	Median	0.74603	0.70239	0.80125	0.95226	25.102
Tb927.5.2770:mRNA-p1	Tb927.5.2770:mRNA-p1	10	10	10	Tb927.5.2770:mRNA-p1 | transcript=Tb927.5.2770:mRNA | gene=Tb927.5.2770 | organism=Trypanosoma_brucei_brucei_TREU927 | gene_product=SET domain containing protein, putative | transcript_product=SET domain containing protein, putative | location=Tb927_05_v5.	0.80174	1.06539	0.933567	0.168943	0.998709	-0.113703	1	10	10	10	9	9	9	9	9	9	29.7	29.7	29.7	46.514	407	407	5					21				0	50.587	0.73394	0.91216	15.806	18	14	Leave out requantified	0.74618	0.70458	0.80174	0.93862	42.399
Tb927.8.1480:mRNA-p1	Tb927.8.1480:mRNA-p1	3	3	3	Tb927.8.1480:mRNA-p1 | transcript=Tb927.8.1480:mRNA | gene=Tb927.8.1480 | organism=Trypanosoma_brucei_brucei_TREU927 | gene_product=RAVE protein 1 C terminal, putative | transcript_product=RAVE protein 1 C terminal, putative | location=Tb927_08_v5.1:478123	0.80185	NaN	NaN	NaN	NaN	NaN	1	3	3	3	2	1	2	1	2	1	1.5	1.5	1.5	267.76	2468	2468	1	3								0.0088608	1.0423	0.72046	0.86161	13.006	3	0	Leave out requantified	0.7285	NaN	0.80185	NaN	10.164
Tb927.9.9750:mRNA-p1	Tb927.9.9750:mRNA-p1	4	4	4	Tb927.9.9750:mRNA-p1 | transcript=Tb927.9.9750:mRNA | gene=Tb927.9.9750 | organism=Trypanosoma_brucei_brucei_TREU927 | gene_product=membrane- trafficking protein, putative | transcript_product=membrane- trafficking protein, putative | location=Tb927_09_v5.	0.80228	0.78883	0.795555	1.62865	0.893284	-0.330018	1	4	4	4	3	4	3	4	3	4	22.9	22.9	22.9	24.877	227	227	7							11		0	31.093	0.88686	1.1078	16.262	11	4	Leave out requantified	0.73272	0.94212	0.80228	1.2677	17.984
Tb927.3.4940:mRNA-p1	Tb927.3.4940:mRNA-p1	11	11	11	Tb927.3.4940:mRNA-p1 | transcript=Tb927.3.4940:mRNA | gene=Tb927.3.4940 | organism=Trypanosoma_brucei_brucei_TREU927 | gene_product=5-histidylcysteine sulfoxide synthase, putative | transcript_product=5-histidylcysteine sulfoxide synthase, putative | locat	0.8026	1.09935	0.950974	0.119802	0.998709	-0.0902993	1	11	11	11	10	9	10	9	10	9	22.6	22.6	22.6	85.772	749	749	3			19						0	46.244	0.71947	0.86043	15.973	15	2	Leave out requantified	0.74229	0.68666	0.8026	0.90963	13.81
Tb927.1.4910:mRNA-p1;Tb927.1.4870:mRNA-p1	Tb927.1.4910:mRNA-p1;Tb927.1.4870:mRNA-p1	1;1	1;1	1;1	Tb927.1.4910:mRNA-p1 | transcript=Tb927.1.4910:mRNA | gene=Tb927.1.4910 | organism=Trypanosoma_brucei_brucei_TREU927 | gene_product=expression site-associated gene 1 (ESAG1) protein, putative | transcript_product=expression site-associated gene 1 (ESAG1) p	0.80338	1.04366	0.923518	0.205713	0.998709	-0.1271	2	1	1	1	1	1	1	1	1	1	3.1	3.1	3.1	35.699	324	324;328	4.8		1			2	2			0.0039022	1.3534	0.73121	0.95817	25.952	5	3	Median	0.7442	0.73121	0.80338	0.95817	45.044
Tb927.5.2930:mRNA-p1	Tb927.5.2930:mRNA-p1	9	9	9	Tb927.5.2930:mRNA-p1 | transcript=Tb927.5.2930:mRNA | gene=Tb927.5.2930 | organism=Trypanosoma_brucei_brucei_TREU927 | gene_product=Mitochondrial ATP synthase subunit, putative | transcript_product=Mitochondrial ATP synthase subunit, putative | location=Tb	0.80382	0.812546	0.808183	1.79229	0.860915	-0.307267	1	9	9	9	6	8	6	8	6	8	26.2	26.2	26.2	43.308	370	370	5.07					14	1			0	71.41	0.83437	1.0323	15.43	15	6	Leave out requantified	0.74445	0.89757	0.80382	1.2307	16.608
Tb927.10.12430:mRNA-p1	Tb927.10.12430:mRNA-p1	5	5	5	Tb927.10.12430:mRNA-p1 | transcript=Tb927.10.12430:mRNA | gene=Tb927.10.12430 | organism=Trypanosoma_brucei_brucei_TREU927 | gene_product=Noc2p family, putative | transcript_product=Noc2p family, putative | location=Tb927_10_v5.1:3010894-3012843(-) | prote	0.80418	1.07177	0.937973	0.157378	0.998709	-0.10721	1	5	5	5	5	3	5	3	5	3	9.6	9.6	9.6	73.017	649	649	3.9			1	9					0	24.482	0.71627	0.89827	7.1094	8	2	Leave out requantified	0.75164	0.69813	0.80418	0.93304	15.067
Tb11.v5.0517.1-p1;Tb927.11.4050:mRNA-p1	Tb11.v5.0517.1-p1;Tb927.11.4050:mRNA-p1	2;2	2;2	2;2	Tb11.v5.0517.1-p1 | transcript=Tb11.v5.0517.1 | gene=Tb11.v5.0517 | organism=Trypanosoma_brucei_brucei_TREU927 | gene_product=hypothetical protein, conserved | transcript_product=hypothetical protein, conserved | location=Tb927_11_bin_v5.1:2155678-2157240(	0.80478	NaN	NaN	NaN	NaN	NaN	2	2	2	2	2	1	2	1	2	1	6	6	6	58.022	520	520;548	4				3					0	4.092	0.78873	0.87196	23.445	3	1	Median	0.74688	NaN	0.80478	NaN	11.338
Tb927.10.1030:mRNA-p1	Tb927.10.1030:mRNA-p1	8	1	1	Tb927.10.1030:mRNA-p1 | transcript=Tb927.10.1030:mRNA | gene=Tb927.10.1030 | organism=Trypanosoma_brucei_brucei_TREU927 | gene_product=serine peptidase, Clan SC, Family S10 | transcript_product=serine peptidase, Clan SC, Family S10 | location=Tb927_10_v5.1	0.80744	1.06614	0.936792	0.164167	0.998709	-0.108086	1	8	1	1	7	6	1	1	1	1	29.5	4.5	4.5	51.079	464	464	4				6					0	30.765	0.73033	0.86956	12.101	6	0	Median	0.75257	0.70729	0.80744	0.93796	3.4374
Tb927.11.10450:mRNA-p1	Tb927.11.10450:mRNA-p1	7	7	7	Tb927.11.10450:mRNA-p1 | transcript=Tb927.11.10450:mRNA | gene=Tb927.11.10450 | organism=Trypanosoma_brucei_brucei_TREU927 | gene_product=UDP-N-acetylglucosamine-dolichyl-phosphate N-acetylglucosaminephosphotransferase, putative | transcript_product=UDP-N-	0.80784	0.983865	0.895852	0.345281	0.998709	-0.165663	1	7	7	7	6	4	6	4	6	4	18.3	18.3	18.3	43.113	393	393	6						11			0	11.236	0.74471	0.81278	14.701	8	2	Leave out requantified	0.74471	0.73829	0.80784	1.0164	20.233
Tb927.7.3060:mRNA-p1	Tb927.7.3060:mRNA-p1	2	2	2	Tb927.7.3060:mRNA-p1 | transcript=Tb927.7.3060:mRNA | gene=Tb927.7.3060 | organism=Trypanosoma_brucei_brucei_TREU927 | gene_product=Tripartite Attachment Complex Protein 42 | transcript_product=Tripartite Attachment Complex Protein 42 | location=Tb927_07_v	0.81005	0.917768	0.863909	0.595607	0.998709	-0.213858	1	2	2	2	2	2	2	2	2	2	5.2	5.2	5.2	41.862	387	387	5.5					2	2			0	3.5047	0.81728	0.9994	28.651	4	1	Median	0.75285	0.81728	0.81005	1.0896	35.493
Tb927.7.5600:mRNA-p1	Tb927.7.5600:mRNA-p1	6	6	6	Tb927.7.5600:mRNA-p1 | transcript=Tb927.7.5600:mRNA | gene=Tb927.7.5600 | organism=Trypanosoma_brucei_brucei_TREU927 | gene_product=leucine-rich repeat protein (LRRP), putative | transcript_product=leucine-rich repeat protein (LRRP), putative | location=Tb	0.81019	1.26754	1.03886	0.0167253	0.998709	0.0191815	1	6	6	6	2	6	2	6	2	6	6.7	6.7	6.7	114.62	1026	1026	2		10							0	3.534	0.75815	0.87838	49.338	9	5	Leave out requantified	0.75815	0.60313	0.81019	0.78893	6.2168
Tb927.11.6710:mRNA-p1	Tb927.11.6710:mRNA-p1	6	6	6	Tb927.11.6710:mRNA-p1 | transcript=Tb927.11.6710:mRNA | gene=Tb927.11.6710 | organism=Trypanosoma_brucei_brucei_TREU927 | gene_product=predicted tetratricopeptide repeat (TPR) protein | transcript_product=predicted tetratricopeptide repeat (TPR) protein |	0.81246	1.05125	0.931854	0.186861	0.998709	-0.113764	1	6	6	6	4	5	4	5	4	5	19.4	19.4	19.4	43.185	381	381	5					10				0	25.086	0.6827	0.95125	26.355	6	2	Leave out requantified	0.73322	0.6827	0.81246	0.95125	30.402
Tb927.8.5120:mRNA-p1	Tb927.8.5120:mRNA-p1	5	5	5	Tb927.8.5120:mRNA-p1 | transcript=Tb927.8.5120:mRNA | gene=Tb927.8.5120 | organism=Trypanosoma_brucei_brucei_TREU927 | gene_product=cytochrome c | transcript_product=cytochrome c | location=Tb927_08_v5.1:1527060-1527404(+) | protein_length=114 | sequence_S	0.81253	1.04986	0.931194	0.189394	0.998709	-0.114657	1	5	5	5	5	4	5	4	5	4	41.2	41.2	41.2	12.3	114	114	8								9	0	5.2508	0.73483	0.8907	33.167	9	5	Leave out requantified	0.73811	0.71419	0.81253	0.95251	27.057
Tb927.6.3720:mRNA-p1	Tb927.6.3720:mRNA-p1	8	8	8	Tb927.6.3720:mRNA-p1 | transcript=Tb927.6.3720:mRNA | gene=Tb927.6.3720 | organism=Trypanosoma_brucei_brucei_TREU927 | gene_product=hypothetical protein, conserved | transcript_product=hypothetical protein, conserved | location=Tb927_06_v5.1:1108869-111088	0.81285	1.01556	0.914204	0.261739	0.998709	-0.138333	1	8	8	8	4	7	4	7	4	7	19.7	19.7	19.7	75.008	670	670	3			11						0	14.388	0.75059	0.8937	16.743	11	3	Leave out requantified	0.73742	0.75385	0.81285	0.98468	22.821
Tb927.8.5950:mRNA-p1	Tb927.8.5950:mRNA-p1	4	4	4	Tb927.8.5950:mRNA-p1 | transcript=Tb927.8.5950:mRNA | gene=Tb927.8.5950 | organism=Trypanosoma_brucei_brucei_TREU927 | gene_product=mitogen-activated protein kinase kinase 4, putative | transcript_product=mitogen-activated protein kinase kinase 4, putative	0.81406	1.19155	1.00281	0.0226402	0.998709	-0.0219742	1	4	4	4	3	3	3	3	3	3	18.5	18.5	18.5	38.694	351	351	6						6			0	8.0679	0.70489	0.83174	34.833	6	3	Median	0.72066	0.61563	0.81406	0.83924	26.649
Tb927.7.3760:mRNA-p1	Tb927.7.3760:mRNA-p1	2	2	2	Tb927.7.3760:mRNA-p1 | transcript=Tb927.7.3760:mRNA | gene=Tb927.7.3760 | organism=Trypanosoma_brucei_brucei_TREU927 | gene_product=phosphatidylserine synthase, putative | transcript_product=phosphatidylserine synthase, putative | location=Tb927_07_v5.1:98	0.81506	NaN	NaN	NaN	NaN	NaN	1	2	2	2	2	1	2	1	2	1	3.3	3.3	3.3	57.595	508	508	5					3				0.00081411	1.9665	0.70435	0.83063	4.3179	3	0	Median	0.74374	NaN	0.81506	NaN	5.9077
Tb927.9.1410:mRNA-p1;REV__Tb927.9.8290:mRNA-p1;REV__Tb927.1.4400:mRNA-p1;REV__Tb927.10.5320:mRNA-p1;REV__Tb11.v5.0244.1-p1	Tb927.9.1410:mRNA-p1	3;1;1;1;1	3;1;1;1;1	3;1;1;1;1	Tb927.9.1410:mRNA-p1 | transcript=Tb927.9.1410:mRNA | gene=Tb927.9.1410 | organism=Trypanosoma_brucei_brucei_TREU927 | gene_product=SUMO-interacting motif-containing protein | transcript_product=SUMO-interacting motif-containing protein | location=Tb927_09	0.81595	NaN	NaN	NaN	NaN	NaN	5	3	3	3	3	1	3	1	3	1	4.2	4.2	4.2	66.632	613	613;218;288;596;596	3.75			1	3					0.0005481	2.1266	0.76214	0.83272	31.429	4	0	Leave out requantified	0.76214	NaN	0.81595	NaN	34.153
Tb927.1.2970:mRNA-p1	Tb927.1.2970:mRNA-p1	8	8	8	Tb927.1.2970:mRNA-p1 | transcript=Tb927.1.2970:mRNA | gene=Tb927.1.2970 | organism=Trypanosoma_brucei_brucei_TREU927 | gene_product=hypothetical protein, conserved | transcript_product=hypothetical protein, conserved | location=Tb927_01_v5.1:656593-657333(	0.81598	0.920048	0.868014	0.597863	0.998709	-0.206807	1	8	8	8	4	6	4	6	4	6	32.1	32.1	32.1	27.299	246	246	6						10			0	10.717	0.78166	1.0069	32.572	10	1	Leave out requantified	0.75797	0.7959	0.81598	1.0869	32.846
Tb927.11.970:mRNA-p1	Tb927.11.970:mRNA-p1	2	2	2	Tb927.11.970:mRNA-p1 | transcript=Tb927.11.970:mRNA | gene=Tb927.11.970 | organism=Trypanosoma_brucei_brucei_TREU927 | gene_product=hypothetical protein, conserved | transcript_product=hypothetical protein, conserved | location=Tb927_11_v5.1:248947-249582(	0.81641	NaN	NaN	NaN	NaN	NaN	1	2	2	2	2	1	2	1	2	1	12.3	12.3	12.3	23.691	211	211	7							3		0.0010808	1.8949	0.67861	0.88112	9.6448	3	1	Median	0.74303	NaN	0.81641	NaN	12.135
Tb927.8.7440:mRNA-p1	Tb927.8.7440:mRNA-p1	4	4	4	Tb927.8.7440:mRNA-p1 | transcript=Tb927.8.7440:mRNA | gene=Tb927.8.7440 | organism=Trypanosoma_brucei_brucei_TREU927 | gene_product=lipase, putative | transcript_product=lipase, putative | location=Tb927_08_v5.1:2142547-2143653(+) | protein_length=368 | se	0.81673	NaN	NaN	NaN	NaN	NaN	1	4	4	4	4	1	4	1	4	1	12.2	12.2	12.2	40.795	368	368	6.4						4		1	0	3.5541	0.75437	0.82914	9.4939	5	0	Leave out requantified	0.74075	NaN	0.81673	NaN	1.7302
Tb927.11.10270:mRNA-p1	Tb927.11.10270:mRNA-p1	7	7	7	Tb927.11.10270:mRNA-p1 | transcript=Tb927.11.10270:mRNA | gene=Tb927.11.10270 | organism=Trypanosoma_brucei_brucei_TREU927 | gene_product=Golgi SNAP receptor complex member 1, putative | transcript_product=Golgi SNAP receptor complex member 1, putative | l	0.81727	1.70326	1.26026	0.136332	0.998709	0.238591	1	7	7	7	6	6	6	6	6	6	26.8	26.8	26.8	30.554	265	265	6.4						11	2	2	0	10.839	0.59272	0.66991	98.134	12	9	Median	0.74597	0.43873	0.81727	0.58711	104.21
Tb927.10.2520:mRNA-p1	Tb927.10.2520:mRNA-p1	8	8	8	Tb927.10.2520:mRNA-p1 | transcript=Tb927.10.2520:mRNA | gene=Tb927.10.2520 | organism=Trypanosoma_brucei_brucei_TREU927 | gene_product=PrimPol-like protein 2 | transcript_product=PrimPol-like protein 2 | location=Tb927_10_v5.1:655423-657621(+) | protein_le	0.81777	1.00248	0.910123	0.294285	0.998709	-0.143333	1	8	8	8	5	7	5	7	5	7	16.7	16.7	16.7	81.851	732	732	3.33			11				1		0	7.1597	0.76577	0.89476	12.931	11	5	Leave out requantified	0.73937	0.73483	0.81777	0.99753	9.5094
Tb11.1810b.1-p1;Tb11.1810.1-p1	Tb11.1810b.1-p1;Tb11.1810.1-p1	13;13	3;3	2;2	Tb11.1810b.1-p1 | transcript=Tb11.1810b.1 | gene=Tb11.1810b | organism=Trypanosoma_brucei_brucei_TREU927 | gene_product=retrotransposon hot spot protein (RHS, pseudogene), putative | transcript_product=retrotransposon hot spot protein (RHS, pseudogene), pu	0.818	1.19513	1.00656	0.0168104	0.998709	-0.0163306	2	13	3	2	11	13	3	3	2	2	67.3	12.2	7.9	29.007	254	254;254	3			11						0	10.738	0.69646	0.86674	11.617	11	2	Leave out requantified	0.77297	0.62323	0.818	0.83673	14.175
Tb927.3.1550:mRNA-p1	Tb927.3.1550:mRNA-p1	4	4	4	Tb927.3.1550:mRNA-p1 | transcript=Tb927.3.1550:mRNA | gene=Tb927.3.1550 | organism=Trypanosoma_brucei_brucei_TREU927 | gene_product=Rab3 GTPase-activating protein catalytic subunit, putative | transcript_product=Rab3 GTPase-activating protein catalytic sub	0.81813	0.93791	0.87802	0.518239	0.998709	-0.191038	1	4	4	4	2	3	2	3	2	3	4.8	4.8	4.8	114.02	1009	1009	2		5							0.00028703	2.9333	0.7809	1.0314	17.754	5	0	Leave out requantified	0.76224	0.80117	0.81813	1.0662	14.62
Tb927.7.4750:mRNA-p1;Tb11.v5.0158.1-p1	Tb927.7.4750:mRNA-p1;Tb11.v5.0158.1-p1	3;3	3;3	3;3	Tb927.7.4750:mRNA-p1 | transcript=Tb927.7.4750:mRNA | gene=Tb927.7.4750 | organism=Trypanosoma_brucei_brucei_TREU927 | gene_product=hypothetical protein, conserved | transcript_product=hypothetical protein, conserved | location=Tb927_07_v5.1:1260954-126219	0.81841	1.2104	1.01441	0.00671761	0.998709	-0.00680748	2	3	3	3	2	3	2	3	2	3	13.1	13.1	13.1	45.395	413	413;413	5					5				0	20.575	0.63154	0.78375	8.5449	5	2	Median	0.74112	0.52713	0.81841	0.82617	6.1195
Tb927.7.4030:mRNA-p1	Tb927.7.4030:mRNA-p1	5	5	5	Tb927.7.4030:mRNA-p1 | transcript=Tb927.7.4030:mRNA | gene=Tb927.7.4030 | organism=Trypanosoma_brucei_brucei_TREU927 | gene_product=hypothetical protein, conserved | transcript_product=hypothetical protein, conserved | location=Tb927_07_v5.1:1067412-106902	0.81842	0.960338	0.889379	0.428139	0.998709	-0.173736	1	5	5	5	4	3	4	3	4	3	11.9	11.9	11.9	59.792	538	538	4.5				6		2			0	7.5573	0.73469	0.86267	17.054	8	2	Leave out requantified	0.75753	0.79416	0.81842	1.0413	11.617
Tb927.11.14680:mRNA-p1	Tb927.11.14680:mRNA-p1	8	8	8	Tb927.11.14680:mRNA-p1 | transcript=Tb927.11.14680:mRNA | gene=Tb927.11.14680 | organism=Trypanosoma_brucei_brucei_TREU927 | gene_product=phosphatidylinositol 3-related kinase, putative | transcript_product=phosphatidylinositol 3-related kinase, putative |	0.81855	NaN	NaN	NaN	NaN	NaN	1	8	8	8	8	2	8	2	8	2	3.7	3.7	3.7	320.59	2860	2860	1.73	8	2					1		0	4.6244	0.74334	0.8147	10.562	10	2	Leave out requantified	0.75343	NaN	0.81855	NaN	10.888
Tb927.6.4100:mRNA-p1	Tb927.6.4100:mRNA-p1	7	7	7	Tb927.6.4100:mRNA-p1 | transcript=Tb927.6.4100:mRNA | gene=Tb927.6.4100 | organism=Trypanosoma_brucei_brucei_TREU927 | gene_product=hypothetical protein, conserved | transcript_product=hypothetical protein, conserved | location=Tb927_06_v5.1:1187231-118962	0.81869	0.905961	0.862326	0.681803	0.998709	-0.215545	1	7	7	7	2	7	2	7	2	7	9.5	9.5	9.5	94.304	797	797	1	9								0	3.3369	0.80036	0.99216	23.688	9	0	Leave out requantified	0.74246	0.8136	0.81869	1.1038	8.1482
Tb927.10.15200:mRNA-p1	Tb927.10.15200:mRNA-p1	6	6	6	Tb927.10.15200:mRNA-p1 | transcript=Tb927.10.15200:mRNA | gene=Tb927.10.15200 | organism=Trypanosoma_brucei_brucei_TREU927 | gene_product=Predicted coiled-coil domain-containing protein (DUF2360), putative | transcript_product=Predicted coiled-coil domain-	0.81874	1.178	0.998368	0.0283045	0.998709	-0.0260947	1	6	6	6	4	5	4	5	4	5	31	31	31	25.784	239	239	5.9					1	9			0	20.768	0.67737	0.83776	24.897	10	4	Leave out requantified	0.73658	0.62293	0.81874	0.8489	21.304
Tb927.10.15470:mRNA-p1;Tb11.v5.0507.1-p1	Tb927.10.15470:mRNA-p1;Tb11.v5.0507.1-p1	1;1	1;1	1;1	Tb927.10.15470:mRNA-p1 | transcript=Tb927.10.15470:mRNA | gene=Tb927.10.15470 | organism=Trypanosoma_brucei_brucei_TREU927 | gene_product=hypothetical protein, conserved | transcript_product=hypothetical protein, conserved | location=Tb927_10_v5.1:3799111-	0.81888	NaN	NaN	NaN	NaN	NaN	2	1	1	1	1	1	1	1	1	1	4.8	4.8	4.8	54.397	481	481;481	4.67				1	2				0	12.746	0.80654	0.85512	6.4174	3	1	Plateau	0.76162	NaN	0.81888	NaN	8.3583
Tb927.10.9720:mRNA-p1	Tb927.10.9720:mRNA-p1	2	2	2	Tb927.10.9720:mRNA-p1 | transcript=Tb927.10.9720:mRNA | gene=Tb927.10.9720 | organism=Trypanosoma_brucei_brucei_TREU927 | gene_product=RNA-editing-associated protein 1 | transcript_product=RNA-editing-associated protein 1 | location=Tb927_10_v5.1:2403396-2	0.81976	NaN	NaN	NaN	NaN	NaN	1	2	2	2	2	0	2	0	2	0	14.9	14.9	14.9	64.376	591	591	4				2					0.0010787	1.8562	0.73269	0.81976	5.2133	2	1	Median	0.73269	NaN	0.81976	NaN	5.2133
Tb927.9.13540:mRNA-p1	Tb927.9.13540:mRNA-p1	3	3	3	Tb927.9.13540:mRNA-p1 | transcript=Tb927.9.13540:mRNA | gene=Tb927.9.13540 | organism=Trypanosoma_brucei_brucei_TREU927 | gene_product=hypothetical protein, conserved | transcript_product=hypothetical protein, conserved | location=Tb927_09_v5.1:2149318-215	0.81981	1.09789	0.958849	0.108059	0.998709	-0.0759541	1	3	3	3	2	2	2	2	2	2	11.8	11.8	11.8	41.261	357	357	6.25						3	1		0	5.2237	0.74145	0.83716	11.217	4	1	Median	0.76157	0.68237	0.81981	0.91084	6.1545
Tb927.8.7450:mRNA-p1;Tb927.4.4970:mRNA-p1	Tb927.8.7450:mRNA-p1;Tb927.4.4970:mRNA-p1	11;7	11;7	11;7	Tb927.8.7450:mRNA-p1 | transcript=Tb927.8.7450:mRNA | gene=Tb927.8.7450 | organism=Trypanosoma_brucei_brucei_TREU927 | gene_product=myosin heavy chain kinase A, putative | transcript_product=myosin heavy chain kinase A, putative | location=Tb927_08_v5.1:21	0.81989	0.987167	0.903528	0.338517	0.998709	-0.152566	2	11	11	11	11	9	11	9	11	9	47.1	47.1	47.1	36.961	327	327;327	6						24			0	43.78	0.75632	0.81989	20.24	20	8	Leave out requantified	0.75632	0.75806	0.81989	1.013	30.185
Tb927.9.8160:mRNA-p1	Tb927.9.8160:mRNA-p1	5	5	5	Tb927.9.8160:mRNA-p1 | transcript=Tb927.9.8160:mRNA | gene=Tb927.9.8160 | organism=Trypanosoma_brucei_brucei_TREU927 | gene_product=chaperone protein DnaJ, putative | transcript_product=chaperone protein DnaJ, putative | location=Tb927_09_v5.1:1339368-1340	0.821	1.07821	0.949607	0.135374	0.998709	-0.0879515	1	5	5	5	5	5	5	5	5	5	14	14	14	47.83	430	430	6						12			0	15.692	0.71513	0.8957	37.418	12	5	Leave out requantified	0.7609	0.70509	0.821	0.92746	37.598
Tb927.1.90:pseudogenic_transcript-p1	Tb927.1.90:pseudogenic_transcript-p1	20	3	3	Tb927.1.90:pseudogenic_transcript-p1 | transcript=Tb927.1.90:pseudogenic_transcript | gene=Tb927.1.90 | organism=Trypanosoma_brucei_brucei_TREU927 | gene_product=retrotransposon hot spot protein (RHS, pseudogene), putative | transcript_product=retrotranspo	0.82117	1.07835	0.949762	0.135025	0.998709	-0.0877087	1	20	3	3	16	19	2	2	2	2	35.8	9.8	9.8	67.289	592	592	3.14			6	1					0	11.8	0.71166	0.81378	4.5536	7	2	Leave out requantified	0.76277	0.68867	0.82117	0.92734	11.189
Tb927.1.1930:mRNA-p1	Tb927.1.1930:mRNA-p1	10	10	10	Tb927.1.1930:mRNA-p1 | transcript=Tb927.1.1930:mRNA | gene=Tb927.1.1930 | organism=Trypanosoma_brucei_brucei_TREU927 | gene_product=phosphatidylinositol 3-kinase, putative | transcript_product=phosphatidylinositol 3-kinase, putative | location=Tb927_01_v5.	0.8214	1.2274	1.0244	0.00564843	0.998709	0.00588149	1	10	10	10	7	5	7	5	7	5	6.3	6.3	6.3	324.21	2903	2903	1.5	6	6							0	4.7717	0.75493	0.84977	21.097	12	3	Leave out requantified	0.76754	0.62091	0.8214	0.81473	17.319
Tb927.8.5400:mRNA-p1	Tb927.8.5400:mRNA-p1	2	2	2	Tb927.8.5400:mRNA-p1 | transcript=Tb927.8.5400:mRNA | gene=Tb927.8.5400 | organism=Trypanosoma_brucei_brucei_TREU927 | gene_product=hypothetical protein, conserved | transcript_product=hypothetical protein, conserved | location=Tb927_08_v5.1:1599150-160197	0.82202	NaN	NaN	NaN	NaN	NaN	1	2	2	2	2	1	2	1	2	1	2.3	2.3	2.3	108.87	941	941	2		3							0.0043894	1.2678	0.72372	0.83687	8.3395	3	2	Median	0.76896	NaN	0.82202	NaN	11.703
Tb927.6.4650:mRNA-p1	Tb927.6.4650:mRNA-p1	5	5	5	Tb927.6.4650:mRNA-p1 | transcript=Tb927.6.4650:mRNA | gene=Tb927.6.4650 | organism=Trypanosoma_brucei_brucei_TREU927 | gene_product=UV excision repair RAD23 protein, putative | transcript_product=UV excision repair RAD23 protein, putative | location=Tb927_	0.82312	1.27769	1.05041	0.0327601	0.998709	0.0363585	1	5	5	5	5	4	5	4	5	4	21.3	21.3	21.3	37.808	356	356	5.3					9			1	0	19.156	0.6195	0.76886	28.55	9	3	Leave out requantified	0.7657	0.59974	0.82312	0.78266	34.625
Tb927.8.2090:mRNA-p1	Tb927.8.2090:mRNA-p1	2	2	2	Tb927.8.2090:mRNA-p1 | transcript=Tb927.8.2090:mRNA | gene=Tb927.8.2090 | organism=Trypanosoma_brucei_brucei_TREU927 | gene_product=cyclophilin type peptidyl-prolyl cis-trans isomerase, putative | transcript_product=cyclophilin type peptidyl-prolyl cis-tra	0.82554	NaN	NaN	NaN	NaN	NaN	1	2	2	2	2	1	2	1	2	1	14.4	14.4	14.4	21.668	194	194	7							3		0	9.4355	0.72684	0.79313	6.6412	3	1	Median	0.75329	NaN	0.82554	NaN	5.664
Tb927.11.15740:mRNA-p1	Tb927.11.15740:mRNA-p1	2	2	2	Tb927.11.15740:mRNA-p1 | transcript=Tb927.11.15740:mRNA | gene=Tb927.11.15740 | organism=Trypanosoma_brucei_brucei_TREU927 | gene_product=hypothetical protein, conserved | transcript_product=hypothetical protein, conserved | location=Tb927_11_v5.1:4167103-	0.826	NaN	NaN	NaN	NaN	NaN	1	2	2	2	2	1	2	1	2	1	6.6	6.6	6.6	60.161	542	542	4				3					0	18.847	1.1351	1.1926	53.321	3	3	Median	0.78687	NaN	0.826	NaN	51.94
Tb927.3.3200:mRNA-p1	Tb927.3.3200:mRNA-p1	10	10	10	Tb927.3.3200:mRNA-p1 | transcript=Tb927.3.3200:mRNA | gene=Tb927.3.3200 | organism=Trypanosoma_brucei_brucei_TREU927 | gene_product=Domain of unknown function (DUF4586), putative | transcript_product=Domain of unknown function (DUF4586), putative | locatio	0.82655	0.853752	0.840151	1.22942	0.998709	-0.251468	1	10	10	10	9	6	9	6	9	6	40.6	40.6	40.6	39.357	350	350	5					16				0	39.977	0.72725	0.84518	17.839	12	5	Leave out requantified	0.72289	0.81384	0.82655	1.1713	16.009
Tb927.11.7860:mRNA-p1	Tb927.11.7860:mRNA-p1	6	6	6	Tb927.11.7860:mRNA-p1 | transcript=Tb927.11.7860:mRNA | gene=Tb927.11.7860 | organism=Trypanosoma_brucei_brucei_TREU927 | gene_product=DNA replication licensing factor MCM2 | transcript_product=DNA replication licensing factor MCM2 | location=Tb927_11_v5.1	0.82729	0.784375	0.805833	1.10779	0.998709	-0.31196	1	6	6	6	4	3	4	3	4	3	10.2	10.2	10.2	107.78	948	948	2		8							0	10.094	0.80715	0.95717	29.218	7	3	Leave out requantified	0.77162	0.94777	0.82729	1.2749	14.938
Tb927.9.11220:mRNA-p1	Tb927.9.11220:mRNA-p1	6	6	6	Tb927.9.11220:mRNA-p1 | transcript=Tb927.9.11220:mRNA | gene=Tb927.9.11220 | organism=Trypanosoma_brucei_brucei_TREU927 | gene_product=tRNA import complex component, putative | transcript_product=tRNA import complex component, putative | location=Tb927_09_	0.8273	1.03113	0.929215	0.220365	0.998709	-0.114646	1	6	6	6	3	6	3	6	3	6	22.5	22.5	22.5	41.551	356	356	5.14	1	1			3	9			0	28.418	0.77008	0.97083	30.696	13	8	Leave out requantified	0.75206	0.73487	0.8273	0.96981	33.908
Tb927.3.1260:mRNA-p1	Tb927.3.1260:mRNA-p1	3	3	3	Tb927.3.1260:mRNA-p1 | transcript=Tb927.3.1260:mRNA | gene=Tb927.3.1260 | organism=Trypanosoma_brucei_brucei_TREU927 | gene_product=hypothetical protein, conserved | transcript_product=hypothetical protein, conserved | location=Tb927_03_v5.1:312271-312852(	0.82779	1.04494	0.936366	0.190106	0.998709	-0.10462	1	3	3	3	3	2	3	2	3	2	13.5	13.5	13.5	21.251	193	193	5.86				1		5	1		0.0029031	1.5125	0.72391	0.89859	19.552	7	4	Median	0.76868	0.72391	0.82779	0.95699	24.247
Tb927.11.1930:mRNA-p1	Tb927.11.1930:mRNA-p1	5	5	5	Tb927.11.1930:mRNA-p1 | transcript=Tb927.11.1930:mRNA | gene=Tb927.11.1930 | organism=Trypanosoma_brucei_brucei_TREU927 | gene_product=ubiquitin carboxyl-terminal hydrolase, putative | transcript_product=ubiquitin carboxyl-terminal hydrolase, putative | lo	0.82825	NaN	NaN	NaN	NaN	NaN	1	5	5	5	4	1	4	1	4	1	14.8	14.8	14.8	63.022	554	554	3.6		1		4					0.00081125	1.9315	0.76291	0.82825	27.083	5	1	Leave out requantified	0.76291	NaN	0.82825	NaN	27.083
Tb927.10.12990:mRNA-p1	Tb927.10.12990:mRNA-p1	3	3	3	Tb927.10.12990:mRNA-p1 | transcript=Tb927.10.12990:mRNA | gene=Tb927.10.12990 | organism=Trypanosoma_brucei_brucei_TREU927 | gene_product=predicted ankyrin repeat family protein | transcript_product=predicted ankyrin repeat family protein | location=Tb927_	0.82826	1.08243	0.955343	0.123017	0.998709	-0.0787875	1	3	3	3	3	2	3	2	3	2	17.2	17.2	17.2	32.826	296	296	6						5			0	24.342	0.69891	0.92385	16.736	4	2	Median	0.76403	0.69891	0.82826	0.92385	26.584
Tb927.11.7040:mRNA-p1	Tb927.11.7040:mRNA-p1	2	2	2	Tb927.11.7040:mRNA-p1 | transcript=Tb927.11.7040:mRNA | gene=Tb927.11.7040 | organism=Trypanosoma_brucei_brucei_TREU927 | gene_product=pterin-4-alpha-carbinolamine dehydratase, putative | transcript_product=pterin-4-alpha-carbinolamine dehydratase, putativ	0.8286	NaN	NaN	NaN	NaN	NaN	1	2	2	2	2	1	2	1	2	1	15.9	15.9	15.9	13.059	113	113	8								3	0.0056223	1.1609	0.85687	0.95469	15.936	3	1	Plateau	0.76035	NaN	0.8286	NaN	20.032
Tb927.10.3230:mRNA-p1	Tb927.10.3230:mRNA-p1	5	5	5	Tb927.10.3230:mRNA-p1 | transcript=Tb927.10.3230:mRNA | gene=Tb927.10.3230 | organism=Trypanosoma_brucei_brucei_TREU927 | gene_product=CMGC/MAPK protein kinase, putative | transcript_product=CMGC/MAPK protein kinase, putative | location=Tb927_10_v5.1:83764	0.82983	1.11631	0.973069	0.0760993	0.998709	-0.0551885	1	5	5	5	4	5	4	5	4	5	18	18	18	42.206	373	373	6						10			0	8.9592	0.74042	0.89581	2.9547	8	3	Leave out requantified	0.73931	0.67256	0.82983	0.89581	5.0821
Tb927.11.1010:mRNA-p1	Tb927.11.1010:mRNA-p1	3	3	3	Tb927.11.1010:mRNA-p1 | transcript=Tb927.11.1010:mRNA | gene=Tb927.11.1010 | organism=Trypanosoma_brucei_brucei_TREU927 | gene_product=chaperone protein DnaJ, putative | transcript_product=chaperone protein DnaJ, putative | location=Tb927_11_v5.1:258816-25	0.82986	0.883704	0.856782	0.895096	0.998709	-0.223712	1	3	3	3	3	2	3	2	3	2	10.8	10.8	10.8	41.739	371	371	6						5			0	7.8352	0.84618	1.0107	20.744	5	0	Leave out requantified	0.76666	0.83811	0.82986	1.1316	19.835
Tb927.9.5960:mRNA-p1	Tb927.9.5960:mRNA-p1	6	6	6	Tb927.9.5960:mRNA-p1 | transcript=Tb927.9.5960:mRNA | gene=Tb927.9.5960 | organism=Trypanosoma_brucei_brucei_TREU927 | gene_product=succinate dehydrogenase iron-sulfur subunit, putative | transcript_product=succinate dehydrogenase iron-sulfur subunit, puta	0.83007	0.979528	0.904799	0.366951	0.998709	-0.149268	1	6	6	6	4	4	4	4	4	4	38.3	38.3	38.3	21.281	188	188	7							8		0	7.3357	0.75865	0.90781	42.026	7	4	Median	0.75347	0.75865	0.83007	1.0209	20.99
Tb927.11.3920:mRNA-p1	Tb927.11.3920:mRNA-p1	10	10	10	Tb927.11.3920:mRNA-p1 | transcript=Tb927.11.3920:mRNA | gene=Tb927.11.3920 | organism=Trypanosoma_brucei_brucei_TREU927 | gene_product=hypothetical protein, conserved | transcript_product=hypothetical protein, conserved | location=Tb927_11_v5.1:1148541-115	0.83056	1.12267	0.976617	0.0681231	0.998709	-0.0504519	1	10	10	10	6	7	6	7	6	7	18.7	18.7	18.7	74.746	684	684	3.08			12	1					0	14.869	0.65502	0.82931	10.225	13	5	Leave out requantified	0.73988	0.64078	0.83056	0.89073	10.563
Tb927.11.3370:mRNA-p1	Tb927.11.3370:mRNA-p1	5	5	5	Tb927.11.3370:mRNA-p1 | transcript=Tb927.11.3370:mRNA | gene=Tb927.11.3370 | organism=Trypanosoma_brucei_brucei_TREU927 | gene_product=hypothetical protein | transcript_product=hypothetical protein | location=Tb927_11_v5.1:989572-990135(+) | protein_length	0.83105	1.30547	1.06826	0.0523965	0.998709	0.058786	1	5	5	5	4	4	4	4	4	4	32.6	32.6	32.6	21.725	187	187	7							8		0	11.525	0.64484	0.77486	11.543	8	0	Leave out requantified	0.75956	0.57776	0.83105	0.76601	16.438
Tb927.5.1760:mRNA-p1	Tb927.5.1760:mRNA-p1	6	6	6	Tb927.5.1760:mRNA-p1 | transcript=Tb927.5.1760:mRNA | gene=Tb927.5.1760 | organism=Trypanosoma_brucei_brucei_TREU927 | gene_product=Isoprenylcysteine alpha-carbonyl methylesterase, putative | transcript_product=Isoprenylcysteine alpha-carbonyl methylestera	0.83117	1.55142	1.1913	0.122793	0.998709	0.183403	1	6	6	6	3	3	3	3	3	3	13.5	13.5	13.5	72.635	661	661	3			6						0	5.4043	0.78616	0.83117	15.626	6	1	Leave out requantified	0.7916	0.47134	0.83117	0.64457	10.63
Tb927.11.16140:mRNA-p1	Tb927.11.16140:mRNA-p1	4	4	4	Tb927.11.16140:mRNA-p1 | transcript=Tb927.11.16140:mRNA | gene=Tb927.11.16140 | organism=Trypanosoma_brucei_brucei_TREU927 | gene_product=DNA replication licensing factor MCM7 | transcript_product=DNA replication licensing factor MCM7 | location=Tb927_11_v	0.83185	1.11557	0.973712	0.0750726	0.998709	-0.0539096	1	4	4	4	3	2	3	2	3	2	7	7	7	81.263	731	731	3.6			4			1			0.0015945	1.6167	0.69712	0.96694	15.821	4	1	Linear	0.78719	0.69043	0.83185	0.8964	24.507
Tb927.4.3430:mRNA-p1	Tb927.4.3430:mRNA-p1	3	3	3	Tb927.4.3430:mRNA-p1 | transcript=Tb927.4.3430:mRNA | gene=Tb927.4.3430 | organism=Trypanosoma_brucei_brucei_TREU927 | gene_product=hypothetical protein, conserved | transcript_product=hypothetical protein, conserved | location=Tb927_04_v5.1:894904-895233(	0.83187	0.867905	0.849887	1.08402	0.998709	-0.234981	1	3	3	3	2	2	2	2	2	2	36.7	36.7	36.7	12.369	109	109	8								4	0	6.4363	0.8801	1.0956	26.812	4	1	Median	0.76422	0.8801	0.83187	1.1522	33.072
Tb927.6.3080:mRNA-p1	Tb927.6.3080:mRNA-p1	2	2	2	Tb927.6.3080:mRNA-p1 | transcript=Tb927.6.3080:mRNA | gene=Tb927.6.3080 | organism=Trypanosoma_brucei_brucei_TREU927 | gene_product=hypothetical protein | transcript_product=hypothetical protein | location=Tb927_06_v5.1:910535-911086(+) | protein_length=18	0.83293	NaN	NaN	NaN	NaN	NaN	1	2	2	2	2	0	2	0	2	0	19.7	19.7	19.7	20.674	183	183	7							2		0	6.2669	0.77297	0.83293	24.048	2	0	Median	0.77297	NaN	0.83293	NaN	24.048
Tb927.10.8630:mRNA-p1	Tb927.10.8630:mRNA-p1	12	12	12	Tb927.10.8630:mRNA-p1 | transcript=Tb927.10.8630:mRNA | gene=Tb927.10.8630 | organism=Trypanosoma_brucei_brucei_TREU927 | gene_product=Sucrase/ferredoxin-like, putative | transcript_product=Sucrase/ferredoxin-like, putative | location=Tb927_10_v5.1:2138489	0.83298	1.11707	0.975024	0.0722439	0.998709	-0.0519641	1	12	12	12	10	11	10	11	10	11	64.7	64.7	64.7	27.968	255	255	7							28		0	53.156	0.73104	0.88689	11.272	28	7	Leave out requantified	0.76036	0.66519	0.83298	0.8952	10.009
Tb927.5.4030:mRNA-p1	Tb927.5.4030:mRNA-p1	2	2	2	Tb927.5.4030:mRNA-p1 | transcript=Tb927.5.4030:mRNA | gene=Tb927.5.4030 | organism=Trypanosoma_brucei_brucei_TREU927 | gene_product=U6 snRNA-associated Sm-like protein LSm7p | transcript_product=U6 snRNA-associated Sm-like protein LSm7p | location=Tb927_05	0.83307	1.13327	0.983171	0.0543575	0.998709	-0.0414976	1	2	2	2	1	2	1	2	1	2	30.4	30.4	30.4	10.214	92	92	8								5	0.0056151	1.1485	0.64085	0.84888	6.544	5	0	Leave out requantified	0.74548	0.65791	0.83307	0.8824	10.269
Tb927.11.11030:mRNA-p1	Tb927.11.11030:mRNA-p1	2	2	2	Tb927.11.11030:mRNA-p1 | transcript=Tb927.11.11030:mRNA | gene=Tb927.11.11030 | organism=Trypanosoma_brucei_brucei_TREU927 | gene_product=exosome-associated protein 4 | transcript_product=exosome-associated protein 4 | location=Tb927_11_v5.1:2951217-295191	0.83324	1.21234	1.02279	0.00752458	0.998709	0.00730008	1	2	2	2	1	2	1	2	1	2	9.9	9.9	9.9	24.758	232	232	7							4		0.0002809	2.5772	0.64137	0.82123	11.491	4	0	Leave out requantified	0.78173	0.61701	0.83324	0.82485	9.4382
Tb927.11.5390:mRNA-p1	Tb927.11.5390:mRNA-p1	2	2	2	Tb927.11.5390:mRNA-p1 | transcript=Tb927.11.5390:mRNA | gene=Tb927.11.5390 | organism=Trypanosoma_brucei_brucei_TREU927 | gene_product=mitochondrial import inner membrane translocase subunit, putative | transcript_product=mitochondrial import inner membran	0.83374	1.09858	0.966158	0.0948611	0.998709	-0.0633484	1	2	2	2	2	2	2	2	2	2	36.1	36.1	36.1	9.795	83	83	8								4	0	7.1343	0.76516	0.83709	10.8	4	1	Median	0.76516	0.69266	0.83374	0.91027	4.5824
Tb927.11.840.1-p1;Tb927.11.840.2-p1	Tb927.11.840.1-p1;Tb927.11.840.2-p1	6;6	6;6	6;6	Tb927.11.840.1-p1 | transcript=Tb927.11.840.1 | gene=Tb927.11.840 | organism=Trypanosoma_brucei_brucei_TREU927 | gene_product=sodium/hydrogen exchanger, putative | transcript_product=sodium/hydrogen exchanger, putative | location=Tb927_11_v5.1:214238-21651	0.83387	1.01395	0.923911	0.260857	0.998709	-0.121058	2	6	6	6	6	2	6	2	6	2	7.9	7.9	7.9	81.676	759	759;801	3.7			3	7					0	10.527	0.72997	0.87026	14.411	9	3	Leave out requantified	0.7817	0.74601	0.83387	0.98624	15.793
Tb927.10.6900:mRNA-p1;Tb10.v4.0246:mRNA-p1	Tb927.10.6900:mRNA-p1;Tb10.v4.0246:mRNA-p1	2;2	2;2	2;2	Tb927.10.6900:mRNA-p1 | transcript=Tb927.10.6900:mRNA | gene=Tb927.10.6900 | organism=Trypanosoma_brucei_brucei_TREU927 | gene_product=base J-associated glucosyltransferase | transcript_product=base J-associated glucosyltransferase | location=Tb927_10_v5.1	0.8339	NaN	NaN	NaN	NaN	NaN	2	2	2	2	2	0	2	0	2	0	4.3	4.3	4.3	71.799	655	655;655	4				2					0	3.0584	0.75001	0.8339	12.383	2	0	Median	0.75001	NaN	0.8339	NaN	12.383
Tb927.4.2840:mRNA-p1	Tb927.4.2840:mRNA-p1	6	6	6	Tb927.4.2840:mRNA-p1 | transcript=Tb927.4.2840:mRNA | gene=Tb927.4.2840 | organism=Trypanosoma_brucei_brucei_TREU927 | gene_product=hypothetical protein, conserved | transcript_product=hypothetical protein, conserved | location=Tb927_04_v5.1:750490-751239(	0.83529	1.06575	0.950518	0.144793	0.998709	-0.0838938	1	6	6	6	6	6	6	6	6	6	46.6	46.6	46.6	28.087	249	249	6						14			0	34.407	0.74948	0.97615	20.288	14	6	Leave out requantified	0.7484	0.68897	0.83529	0.93831	22.284
Tb927.4.5320:mRNA-p1	Tb927.4.5320:mRNA-p1	11	4	4	Tb927.4.5320:mRNA-p1 | transcript=Tb927.4.5320:mRNA | gene=Tb927.4.5320 | organism=Trypanosoma_brucei_brucei_TREU927 | gene_product=Component of IIS longevity pathway SMK-1, putative | transcript_product=Component of IIS longevity pathway SMK-1, putative |	0.83599	1.02131	0.928652	0.240628	0.998709	-0.114007	1	11	4	4	7	11	3	4	3	4	13.9	5.5	5.5	97.119	888	888	3			7						0	7.4231	0.77676	0.91107	28.236	7	0	Leave out requantified	0.79507	0.75042	0.83599	0.97913	3.3116
Tb927.11.1660:mRNA-p1	Tb927.11.1660:mRNA-p1	9	9	9	Tb927.11.1660:mRNA-p1 | transcript=Tb927.11.1660:mRNA | gene=Tb927.11.1660 | organism=Trypanosoma_brucei_brucei_TREU927 | gene_product=vesicular transport protein (CDC48 homologue), putative | transcript_product=vesicular transport protein (CDC48 homologue	0.83633	1.30654	1.07144	0.0579327	0.998709	0.063948	1	9	9	9	8	5	8	5	8	5	17.5	17.5	17.5	73.318	662	662	4				14					0	32.469	0.74793	0.90022	18.802	12	5	Leave out requantified	0.77532	0.55128	0.83633	0.76538	18.381
Tb927.11.8310:mRNA-p1	Tb927.11.8310:mRNA-p1	6	6	6	Tb927.11.8310:mRNA-p1 | transcript=Tb927.11.8310:mRNA | gene=Tb927.11.8310 | organism=Trypanosoma_brucei_brucei_TREU927 | gene_product=class I transcription factor A, subunit 4 | transcript_product=class I transcription factor A, subunit 4 | location=Tb927	0.83637	0.992359	0.914364	0.325425	0.998709	-0.134426	1	6	6	6	5	4	5	4	5	4	26.3	26.3	26.3	42.733	388	388	5.75					7	2	2	1	0	46.25	0.6951	0.83637	31.004	10	3	Leave out requantified	0.76668	0.62231	0.83637	1.0077	38.511
Tb927.8.2590:mRNA-p1	Tb927.8.2590:mRNA-p1	3	3	3	Tb927.8.2590:mRNA-p1 | transcript=Tb927.8.2590:mRNA | gene=Tb927.8.2590 | organism=Trypanosoma_brucei_brucei_TREU927 | gene_product=Basal body protein | transcript_product=Basal body protein | location=Tb927_08_v5.1:762449-764086(+) | protein_length=545 |	0.83665	NaN	NaN	NaN	NaN	NaN	1	3	3	3	3	0	3	0	3	0	5.9	5.9	5.9	58.522	545	545	4				3					0.00028498	2.8365	0.7767	0.83665	5.3638	2	1	Median	0.7767	NaN	0.83665	NaN	5.3638
Tb927.11.9940:mRNA-p1	Tb927.11.9940:mRNA-p1	3	3	3	Tb927.11.9940:mRNA-p1 | transcript=Tb927.11.9940:mRNA | gene=Tb927.11.9940 | organism=Trypanosoma_brucei_brucei_TREU927 | gene_product=hypothetical protein, conserved | transcript_product=hypothetical protein, conserved | location=Tb927_11_v5.1:2679883-268	0.83696	1.02041	0.928684	0.242638	0.998709	-0.113812	1	3	3	3	2	2	2	2	2	2	18.3	18.3	18.3	20.599	186	186	7							4		0	4.3299	0.76021	0.91476	9.8383	4	2	Median	0.7783	0.74433	0.83696	0.98	5.7428
Tb927.6.2930:mRNA-p1	Tb927.6.2930:mRNA-p1	9	9	9	Tb927.6.2930:mRNA-p1 | transcript=Tb927.6.2930:mRNA | gene=Tb927.6.2930 | organism=Trypanosoma_brucei_brucei_TREU927 | gene_product=ATPase family associated with various cellular activities (AAA), putative | transcript_product=ATPase family associated with	0.83761	1.25497	1.04629	0.0353598	0.998709	0.0360034	1	9	9	9	9	4	9	4	9	4	23.8	23.8	23.8	59.606	529	529	4.44				9	7				0	26.318	0.69524	0.82653	15.251	14	7	Leave out requantified	0.78111	0.57837	0.83761	0.79683	19.842
Tb927.7.5520:mRNA-p1	Tb927.7.5520:mRNA-p1	5	5	5	Tb927.7.5520:mRNA-p1 | transcript=Tb927.7.5520:mRNA | gene=Tb927.7.5520 | organism=Trypanosoma_brucei_brucei_TREU927 | gene_product=peptidyl-tRNA hydrolase, putative | transcript_product=peptidyl-tRNA hydrolase, putative | location=Tb927_07_v5.1:1489748-14	0.83799	1.17258	1.00529	0.0146686	0.998709	-0.0126541	1	5	5	5	2	5	2	5	2	5	30.6	30.6	30.6	22.366	206	206	7							8		0	9.7198	0.63352	0.83914	12.695	8	4	Leave out requantified	0.77084	0.64091	0.83799	0.85282	21.885
Tb927.2.5800:mRNA-p1	Tb927.2.5800:mRNA-p1	17	17	17	Tb927.2.5800:mRNA-p1 | transcript=Tb927.2.5800:mRNA | gene=Tb927.2.5800 | organism=Trypanosoma_brucei_brucei_TREU927 | gene_product=sedoheptulose-1,7-bisphosphatase | transcript_product=sedoheptulose-1,7-bisphosphatase | location=Tb927_02_v5.1:1046357-1047	0.838	1.10087	0.969436	0.0877437	0.998709	-0.0581649	1	17	17	17	16	15	16	15	16	15	47	47	47	35.502	332	332	6.04			1			41	5		0	101.86	0.70298	0.87947	17.982	42	11	Leave out requantified	0.77575	0.68023	0.838	0.90837	17.225
Tb927.10.3950:mRNA-p1	Tb927.10.3950:mRNA-p1	3	3	3	Tb927.10.3950:mRNA-p1 | transcript=Tb927.10.3950:mRNA | gene=Tb927.10.3950 | organism=Trypanosoma_brucei_brucei_TREU927 | gene_product=hypothetical protein, conserved | transcript_product=hypothetical protein, conserved | location=Tb927_10_v5.1:1045318-104	0.83854	NaN	NaN	NaN	NaN	NaN	1	3	3	3	3	0	3	0	3	0	7	7	7	53	498	498	3.33		1		2					0.00028082	2.5742	0.7753	0.83854	16.489	3	1	Median	0.7753	NaN	0.83854	NaN	16.489
Tb927.4.1140:mRNA-p1	Tb927.4.1140:mRNA-p1	3	3	3	Tb927.4.1140:mRNA-p1 | transcript=Tb927.4.1140:mRNA | gene=Tb927.4.1140 | organism=Trypanosoma_brucei_brucei_TREU927 | gene_product=phosphatidylinositol 4-kinase, putative | transcript_product=phosphatidylinositol 4-kinase, putative | location=Tb927_04_v5.	0.83862	NaN	NaN	NaN	NaN	NaN	1	3	3	3	3	0	3	0	3	0	5.3	5.3	5.3	65.934	581	581	4				3					0	3.2957	0.78876	0.83862	29.391	2	1	Median	0.78876	NaN	0.83862	NaN	29.391
Tb927.9.7980:mRNA-p1	Tb927.9.7980:mRNA-p1	3	3	3	Tb927.9.7980:mRNA-p1 | transcript=Tb927.9.7980:mRNA | gene=Tb927.9.7980 | organism=Trypanosoma_brucei_brucei_TREU927 | gene_product=hypothetical protein, conserved | transcript_product=hypothetical protein, conserved | location=Tb927_09_v5.1:1323013-132345	0.83883	1.35402	1.09643	0.0785552	0.998709	0.0918512	1	3	3	3	2	2	2	2	2	2	50.7	50.7	50.7	15.754	148	148	7							5		0	11.255	0.59675	0.74907	6.1567	5	1	Leave out requantified	0.76408	0.54882	0.83883	0.73854	1.6884
Tb927.2.1920:mRNA-p1	Tb927.2.1920:mRNA-p1	3	3	3	Tb927.2.1920:mRNA-p1 | transcript=Tb927.2.1920:mRNA | gene=Tb927.2.1920 | organism=Trypanosoma_brucei_brucei_TREU927 | gene_product=expression site-associated gene 5 (ESAG5) protein, putative | transcript_product=expression site-associated gene 5 (ESAG5) p	0.84046	1.3681	1.10428	0.0849515	0.998709	0.100713	1	3	3	3	3	2	3	2	3	2	11.1	11.1	11.1	53.133	488	488	3			5						0	7.8281	0.64483	0.78379	22.52	4	0	Leave out requantified	0.76666	0.54237	0.84046	0.73094	4.044
Tb927.11.2420:mRNA-p1	Tb927.11.2420:mRNA-p1	6	6	6	Tb927.11.2420:mRNA-p1 | transcript=Tb927.11.2420:mRNA | gene=Tb927.11.2420 | organism=Trypanosoma_brucei_brucei_TREU927 | gene_product=Tubulin-tyrosine ligase family, putative | transcript_product=Tubulin-tyrosine ligase family, putative | location=Tb927_1	0.84096	NaN	NaN	NaN	NaN	NaN	1	6	6	6	5	1	5	1	5	1	12.1	12.1	12.1	73.98	646	646	4				6					0	4.4791	0.72007	0.96239	31.958	5	2	Leave out requantified	0.79086	NaN	0.84096	NaN	36.531
Tb927.4.1940:mRNA-p1	Tb927.4.1940:mRNA-p1	2	2	2	Tb927.4.1940:mRNA-p1 | transcript=Tb927.4.1940:mRNA | gene=Tb927.4.1940 | organism=Trypanosoma_brucei_brucei_TREU927 | gene_product=WD domain, G-beta repeat, putative | transcript_product=WD domain, G-beta repeat, putative | location=Tb927_04_v5.1:491860-4	0.84194	NaN	NaN	NaN	NaN	NaN	1	2	2	2	2	0	2	0	2	0	6.9	6.9	6.9	53.091	481	481	4				2					0.00054511	2.0119	0.7898	0.84194	12.523	2	2	Median	0.7898	NaN	0.84194	NaN	12.523
Tb927.5.4400:mRNA-p1;Tb05.5K5.50:mRNA-p1	Tb927.5.4400:mRNA-p1;Tb05.5K5.50:mRNA-p1	6;6	6;6	6;6	Tb927.5.4400:mRNA-p1 | transcript=Tb927.5.4400:mRNA | gene=Tb927.5.4400 | organism=Trypanosoma_brucei_brucei_TREU927 | gene_product=hypothetical protein, conserved | transcript_product=hypothetical protein, conserved | location=Tb927_05_v5.1:1364291-136558	0.84269	1.09222	0.967453	0.0953136	0.998709	-0.0598341	2	6	6	6	5	5	5	5	5	5	28.7	28.7	28.7	47.23	432	432;432	5					12				0	33.384	0.72632	0.86551	1.0198	9	5	Leave out requantified	0.77124	0.69309	0.84269	0.91557	17.015
Tb927.3.4140:mRNA-p1	Tb927.3.4140:mRNA-p1	3	3	3	Tb927.3.4140:mRNA-p1 | transcript=Tb927.3.4140:mRNA | gene=Tb927.3.4140 | organism=Trypanosoma_brucei_brucei_TREU927 | gene_product=hypothetical protein, conserved | transcript_product=hypothetical protein, conserved | location=Tb927_03_v5.1:1164410-116609	0.84311	1.05601	0.94956	0.156902	0.998709	-0.0837913	1	3	3	3	2	2	2	2	2	2	8	8	8	61.891	561	561	3.2			4	1					0	8.5201	0.76733	0.87823	5.2003	5	1	Leave out requantified	0.78231	0.71032	0.84311	0.94696	3.6151
Tb927.6.2450:mRNA-p1	Tb927.6.2450:mRNA-p1	2	2	2	Tb927.6.2450:mRNA-p1 | transcript=Tb927.6.2450:mRNA | gene=Tb927.6.2450 | organism=Trypanosoma_brucei_brucei_TREU927 | gene_product=Protein kinase B, putative | transcript_product=Protein kinase B, putative | location=Tb927_06_v5.1:748220-749761(+) | prote	0.84347	NaN	NaN	NaN	NaN	NaN	1	2	2	2	2	0	2	0	2	0	5.3	5.3	5.3	57.064	513	513	4				2					0	5.2037	0.78432	0.84347	18.41	2	0	Median	0.78432	NaN	0.84347	NaN	18.41
Tb927.3.5440:mRNA-p1	Tb927.3.5440:mRNA-p1	11	11	11	Tb927.3.5440:mRNA-p1 | transcript=Tb927.3.5440:mRNA | gene=Tb927.3.5440 | organism=Trypanosoma_brucei_brucei_TREU927 | gene_product=SNF2 DNA repair protein, putative | transcript_product=SNF2 DNA repair protein, putative | location=Tb927_03_v5.1:1521398-15	0.84517	1.24227	1.04372	0.0362613	0.998709	0.0351443	1	11	11	11	10	6	10	6	10	6	7.9	7.9	7.9	167.03	1497	1497	2		16							0	6.7574	0.71967	0.78137	20.308	15	5	Leave out requantified	0.78764	0.60233	0.84517	0.80498	19.895
Tb927.11.16320:mRNA-p1	Tb927.11.16320:mRNA-p1	7	7	7	Tb927.11.16320:mRNA-p1 | transcript=Tb927.11.16320:mRNA | gene=Tb927.11.16320 | organism=Trypanosoma_brucei_brucei_TREU927 | gene_product=hypothetical protein, conserved | transcript_product=hypothetical protein, conserved | location=Tb927_11_v5.1:4329309-	0.84546	0.993049	0.919254	0.324623	0.998709	-0.126128	1	7	7	7	5	7	5	7	5	7	42.9	42.9	42.9	17.008	154	154	7.72							5	13	0	33.425	0.75301	0.88927	33.005	17	3	Leave out requantified	0.78051	0.78489	0.84546	1.007	34.371
Tb927.11.7720.1-p1;Tb11.0370:mRNA-p1	Tb927.11.7720.1-p1;Tb11.0370:mRNA-p1	3;3	2;2	1;1	Tb927.11.7720.1-p1 | transcript=Tb927.11.7720.1 | gene=Tb927.11.7720 | organism=Trypanosoma_brucei_brucei_TREU927 | gene_product=Gp63-1 surface protease homolog, putative | transcript_product=Gp63-1 surface protease homolog, putative | location=Tb927_11_v5	0.84577	NaN	NaN	NaN	NaN	NaN	2	3	2	1	3	1	2	0	1	0	8.7	8.7	5.6	64.981	587	587;587	3		1		1					0.00027685	2.3015	0.77042	0.84577	34.406	2	0	Median	0.77042	NaN	0.84577	NaN	34.406
Tb927.7.6270:mRNA-p1	Tb927.7.6270:mRNA-p1	6	6	6	Tb927.7.6270:mRNA-p1 | transcript=Tb927.7.6270:mRNA | gene=Tb927.7.6270 | organism=Trypanosoma_brucei_brucei_TREU927 | gene_product=peptidase t, putative | transcript_product=peptidase t, putative | location=Tb927_07_v5.1:1697525-1698787(-) | protein_lengt	0.84605	1.2442	1.04512	0.0382045	0.998709	0.037016	1	6	6	6	3	6	3	6	3	6	18.6	18.6	18.6	46.333	420	420	5.15					11	2			0	12.818	0.66117	0.86534	24.79	12	7	Leave out requantified	0.77606	0.5755	0.84605	0.80373	23.037
Tb927.4.1750:mRNA-p1	Tb927.4.1750:mRNA-p1	2	2	2	Tb927.4.1750:mRNA-p1 | transcript=Tb927.4.1750:mRNA | gene=Tb927.4.1750 | organism=Trypanosoma_brucei_brucei_TREU927 | gene_product=hypothetical protein, conserved | transcript_product=hypothetical protein, conserved | location=Tb927_04_v5.1:443538-444347(	0.84694	NaN	NaN	NaN	NaN	NaN	1	2	2	2	2	1	2	1	2	1	13.8	13.8	13.8	30.646	269	269	6						3			0	5.8275	0.82879	0.89612	9.527	3	1	Plateau	0.78419	NaN	0.84694	NaN	7.982
Tb927.7.450:mRNA-p1	Tb927.7.450:mRNA-p1	8	8	5	Tb927.7.450:mRNA-p1 | transcript=Tb927.7.450:mRNA | gene=Tb927.7.450 | organism=Trypanosoma_brucei_brucei_TREU927 | gene_product=Golgi complex component 7 (COG7), putative | transcript_product=Golgi complex component 7 (COG7), putative | location=Tb927_07_	0.84747	0.934754	0.891112	0.595926	0.998709	-0.168053	1	8	8	5	2	7	2	7	2	4	12.5	12.5	8.3	85.921	770	770	3.11			8	1					0	15.17	0.74734	0.90853	9.4869	7	4	Leave out requantified	0.7977	0.77893	0.84747	1.0698	9.839
Tb927.6.4800:mRNA-p1	Tb927.6.4800:mRNA-p1	9	9	9	Tb927.6.4800:mRNA-p1 | transcript=Tb927.6.4800:mRNA | gene=Tb927.6.4800 | organism=Trypanosoma_brucei_brucei_TREU927 | gene_product=hypothetical protein, conserved | transcript_product=hypothetical protein, conserved | location=Tb927_06_v5.1:1337604-133886	0.84807	1.29161	1.06984	0.0633648	0.998709	0.0657106	1	9	9	9	4	9	4	9	4	9	26.3	26.3	26.3	46.376	418	418	5					14				0	41.785	0.6825	0.84523	26.242	13	5	Leave out requantified	0.7727	0.58864	0.84807	0.77423	38.815
Tb927.11.14580:mRNA-p1	Tb927.11.14580:mRNA-p1	2	2	2	Tb927.11.14580:mRNA-p1 | transcript=Tb927.11.14580:mRNA | gene=Tb927.11.14580 | organism=Trypanosoma_brucei_brucei_TREU927 | gene_product=Bifunctional Monophosphate RNA Kinase/RNA guanylyltransferase | transcript_product=Bifunctional Monophosphate RNA Kina	0.84817	NaN	NaN	NaN	NaN	NaN	1	2	2	2	2	0	2	0	2	0	4.9	4.9	4.9	66.941	586	586	4				2					0	5.962	0.79679	0.84817	5.1464	2	1	Median	0.79679	NaN	0.84817	NaN	5.1464
Tb927.3.4230:mRNA-p1	Tb927.3.4230:mRNA-p1	20	20	20	Tb927.3.4230:mRNA-p1 | transcript=Tb927.3.4230:mRNA | gene=Tb927.3.4230 | organism=Trypanosoma_brucei_brucei_TREU927 | gene_product=serine peptidase, clan SB, family S8-like protein | transcript_product=serine peptidase, clan SB, family S8-like protein | l	0.84829	0.955384	0.901837	0.484484	0.998709	-0.151609	1	20	20	20	17	17	17	17	17	17	20.4	20.4	20.4	151.32	1388	1388	2.23		33				2			0	46.293	0.77207	0.98514	32.012	34	10	Leave out requantified	0.78545	0.79665	0.84829	1.0467	17.644
Tb927.11.1410:mRNA-p1	Tb927.11.1410:mRNA-p1	4	4	4	Tb927.11.1410:mRNA-p1 | transcript=Tb927.11.1410:mRNA | gene=Tb927.11.1410 | organism=Trypanosoma_brucei_brucei_TREU927 | gene_product=class I transcription factor A, subunit 3 | transcript_product=class I transcription factor A, subunit 3 | location=Tb927	0.84839	0.951113	0.899751	0.506372	0.998709	-0.154756	1	4	4	4	3	4	3	4	3	4	12.7	12.7	12.7	47.01	416	416	5					8				0	9.8373	0.74876	0.95947	20.271	7	4	Leave out requantified	0.75752	0.74876	0.84839	1.0514	18.769
Tb927.11.10990:mRNA-p1	Tb927.11.10990:mRNA-p1	11	11	11	Tb927.11.10990:mRNA-p1 | transcript=Tb927.11.10990:mRNA | gene=Tb927.11.10990 | organism=Trypanosoma_brucei_brucei_TREU927 | gene_product=methylthioribose-1-phosphate isomerase, putative | transcript_product=methylthioribose-1-phosphate isomerase, putative	0.84841	1.02081	0.934612	0.237048	0.998709	-0.103723	1	11	11	11	8	10	8	10	8	10	45.1	45.1	45.1	42.136	386	386	5.09					21		1		0	57.517	0.7392	0.89335	10.222	19	9	Leave out requantified	0.77985	0.71831	0.84841	0.97961	12.011
Tb927.11.14200:mRNA-p1	Tb927.11.14200:mRNA-p1	5	5	5	Tb927.11.14200:mRNA-p1 | transcript=Tb927.11.14200:mRNA | gene=Tb927.11.14200 | organism=Trypanosoma_brucei_brucei_TREU927 | gene_product=ubiquitin-conjugating enzyme E2, putative | transcript_product=ubiquitin-conjugating enzyme E2, putative | location=Tb	0.84864	0.946074	0.897357	0.533682	0.998709	-0.158375	1	5	5	5	5	3	5	3	5	3	25.5	25.5	25.5	28.163	247	247	6.33						12	6		0	25.377	0.79942	0.90718	24.605	18	4	Leave out requantified	0.76538	0.79043	0.84864	1.057	20.235
Tb927.11.3320.1:mRNA-p1;Tb927.11.3320.2:mRNA-p1	Tb927.11.3320.1:mRNA-p1;Tb927.11.3320.2:mRNA-p1	5;5	5;5	5;5	Tb927.11.3320.1:mRNA-p1 | transcript=Tb927.11.3320.1:mRNA | gene=Tb927.11.3320 | organism=Trypanosoma_brucei_brucei_TREU927 | gene_product=ras-like small GTPase, putative | transcript_product=ras-like small GTPase, putative | location=Tb927_11_v5.1:972343-	0.84865	0.994629	0.92164	0.319559	0.998709	-0.122264	2	5	5	5	4	4	4	4	4	4	14.1	14.1	14.1	40.39	355	355;407	5.56		1				8			0	6.2075	0.76997	0.92495	11.885	8	5	Median	0.78557	0.76273	0.84865	1.0054	5.8988
Tb927.11.10030:mRNA-p1;Tb927.11.10025:mRNA-p1	Tb927.11.10030:mRNA-p1;Tb927.11.10025:mRNA-p1	2;2	2;2	2;2	Tb927.11.10030:mRNA-p1 | transcript=Tb927.11.10030:mRNA | gene=Tb927.11.10030 | organism=Trypanosoma_brucei_brucei_TREU927 | gene_product=60S ribosomal protein L29, putative | transcript_product=60S ribosomal protein L29, putative | location=Tb927_11_v5.1:	0.84868	1.60994	1.22931	0.147986	0.998709	0.225151	2	2	2	2	2	2	2	2	2	2	16.9	16.9	16.9	8.2224	71	71;71	7.4						1	4	5	0	5.0612	0.65092	0.78513	15.754	10	4	Leave out requantified	0.78783	0.47238	0.84868	0.62114	58.94
Tb927.5.1910:mRNA-p1	Tb927.5.1910:mRNA-p1	6	6	6	Tb927.5.1910:mRNA-p1 | transcript=Tb927.5.1910:mRNA | gene=Tb927.5.1910 | organism=Trypanosoma_brucei_brucei_TREU927 | gene_product=hypothetical protein, conserved | transcript_product=hypothetical protein, conserved | location=Tb927_05_v5.1:649050-652553(	0.84923	1.03558	0.942406	0.197788	0.998709	-0.092665	1	6	6	6	5	6	5	6	5	6	6.8	6.8	6.8	126.97	1167	1167	2		12							0	19.195	0.75602	0.89823	12.689	11	4	Leave out requantified	0.7905	0.73453	0.84923	0.96564	2.211
Tb927.8.2580:mRNA-p1	Tb927.8.2580:mRNA-p1	9	9	9	Tb927.8.2580:mRNA-p1 | transcript=Tb927.8.2580:mRNA | gene=Tb927.8.2580 | organism=Trypanosoma_brucei_brucei_TREU927 | gene_product=exocyst complex component Sec10, putative | transcript_product=exocyst complex component Sec10, putative | location=Tb927_08	0.84963	0.907606	0.878618	0.800408	0.998709	-0.187478	1	9	9	9	5	6	5	6	5	6	9.5	9.5	9.5	123.04	1098	1098	2.09		10	1						0	5.715	0.85479	0.94404	33.261	11	4	Leave out requantified	0.78065	0.8223	0.84963	1.1018	31.607
Tb927.8.4390:mRNA-p1;REV__Tb11.v5.0737.1-p1;REV__Tb11.15.0006b.1-p1;REV__Tb11.15.0006.1-p1;REV__Tb927.6.4770:mRNA-p1;REV__Tb927.8.3920:mRNA-p1;REV__Tb927.8.3500:mRNA-p1	Tb927.8.4390:mRNA-p1	5;1;1;1;1;1;1	5;1;1;1;1;1;1	5;1;1;1;1;1;1	Tb927.8.4390:mRNA-p1 | transcript=Tb927.8.4390:mRNA | gene=Tb927.8.4390 | organism=Trypanosoma_brucei_brucei_TREU927 | gene_product=translation initiation factor eIF-2B subunit beta, putative | transcript_product=translation initiation factor eIF-2B subuni	0.8499	1.13181	0.990855	0.0389335	0.998709	-0.0280012	7	5	5	5	3	4	3	4	3	4	16.8	16.8	16.8	51.583	475	475;295;509;509;735;947;947	5					9				0	12.149	0.81497	1.0726	31.459	9	5	Leave out requantified	0.78485	0.66855	0.8499	0.88354	34.097
Tb927.9.12880:mRNA-p1	Tb927.9.12880:mRNA-p1	5	5	5	Tb927.9.12880:mRNA-p1 | transcript=Tb927.9.12880:mRNA | gene=Tb927.9.12880 | organism=Trypanosoma_brucei_brucei_TREU927 | gene_product=STE20-like serine/threonine-protein kinase 2, putative | transcript_product=STE20-like serine/threonine-protein kinase 2,	0.85019	0.96768	0.908935	0.428473	0.998709	-0.140771	1	5	5	5	5	2	5	2	5	2	8.6	8.6	8.6	75.729	687	687	3.71			2	5					0	25.321	0.79474	0.85019	17.473	6	2	Leave out requantified	0.79474	0.76945	0.85019	1.0334	15.416
Tb927.4.1290:mRNA-p1	Tb927.4.1290:mRNA-p1	2	2	2	Tb927.4.1290:mRNA-p1 | transcript=Tb927.4.1290:mRNA | gene=Tb927.4.1290 | organism=Trypanosoma_brucei_brucei_TREU927 | gene_product=hypothetical protein, conserved | transcript_product=hypothetical protein, conserved | location=Tb927_04_v5.1:339925-340539(	0.85025	0.970591	0.910421	0.415493	0.998709	-0.138553	1	2	2	2	2	2	2	2	2	2	16.7	16.7	16.7	22.945	204	204	7							4		0	6.3072	0.77348	0.93595	13.441	4	0	Leave out requantified	0.7777	0.76928	0.85025	1.0303	2.6616
Tb927.11.8430:mRNA-p1	Tb927.11.8430:mRNA-p1	5	5	5	Tb927.11.8430:mRNA-p1 | transcript=Tb927.11.8430:mRNA | gene=Tb927.11.8430 | organism=Trypanosoma_brucei_brucei_TREU927 | gene_product=hypothetical protein, conserved | transcript_product=hypothetical protein, conserved | location=Tb927_11_v5.1:2360502-236	0.85055	0.974944	0.912747	0.396847	0.998709	-0.13507	1	5	5	5	4	4	4	4	4	4	35.6	35.6	35.6	28.556	261	261	6						9			0	23.087	0.79562	1.011	14.558	9	2	Leave out requantified	0.7741	0.77121	0.85055	1.0257	66.256
Tb927.5.310:mRNA-p1;Tb11.v5.0208.1-p1	Tb927.5.310:mRNA-p1;Tb11.v5.0208.1-p1	7;6	3;2	3;2	Tb927.5.310:mRNA-p1 | transcript=Tb927.5.310:mRNA | gene=Tb927.5.310 | organism=Trypanosoma_brucei_brucei_TREU927 | gene_product=invariant surface glycoprotein, putative | transcript_product=invariant surface glycoprotein, putative | location=Tb927_05_v5.1	0.85089	0.994431	0.922661	0.320579	0.998709	-0.120506	2	7	3	3	6	5	2	3	2	3	19.2	10.6	10.6	44.533	407	407;439	4				8					0	14.605	0.77992	0.88286	2.5595	8	0	Leave out requantified	0.78918	0.7292	0.85089	1.0056	1.4297
Tb927.8.6870:mRNA-p1	Tb927.8.6870:mRNA-p1	8	8	8	Tb927.8.6870:mRNA-p1 | transcript=Tb927.8.6870:mRNA | gene=Tb927.8.6870 | organism=Trypanosoma_brucei_brucei_TREU927 | gene_product=hypothetical protein, conserved | transcript_product=hypothetical protein, conserved | location=Tb927_08_v5.1:1986193-198870	0.85128	1.10017	0.975725	0.075355	0.998709	-0.0472836	1	8	8	8	8	4	8	4	8	4	12.3	12.3	12.3	95.601	836	836	3.31			12				1		0	6.147	0.75358	0.89032	25.307	12	5	Leave out requantified	0.81134	0.68346	0.85128	0.90895	27.99
Tb927.3.3590:mRNA-p1	Tb927.3.3590:mRNA-p1	4	4	4	Tb927.3.3590:mRNA-p1 | transcript=Tb927.3.3590:mRNA | gene=Tb927.3.3590 | organism=Trypanosoma_brucei_brucei_TREU927 | gene_product=U3 small nucleolar ribonucleoprotein protein MPP10, putative | transcript_product=U3 small nucleolar ribonucleoprotein prote	0.85214	1.04934	0.95074	0.163593	0.998709	-0.0806777	1	4	4	4	2	4	2	4	2	4	7	7	7	75.271	672	672	3			6						0	6.0159	0.6614	0.81894	21.792	6	1	Leave out requantified	0.76714	0.69678	0.85214	0.95298	27.055
Tb927.10.570:mRNA-p1;Tb11.v5.0581.1-p1	Tb927.10.570:mRNA-p1;Tb11.v5.0581.1-p1	11;10	11;10	11;10	Tb927.10.570:mRNA-p1 | transcript=Tb927.10.570:mRNA | gene=Tb927.10.570 | organism=Trypanosoma_brucei_brucei_TREU927 | gene_product=Sec8 exocyst complex component specific domain containing protein, putative | transcript_product=Sec8 exocyst complex compon	0.85216	NaN	NaN	NaN	NaN	NaN	2	11	11	11	11	1	11	1	11	1	8	8	8	185.76	1685	1685;1152	2		14							0	14.972	0.73407	0.83113	16.195	13	6	Leave out requantified	0.77486	NaN	0.85216	NaN	16.605
Tb927.11.13150:mRNA-p1	Tb927.11.13150:mRNA-p1	2	2	2	Tb927.11.13150:mRNA-p1 | transcript=Tb927.11.13150:mRNA | gene=Tb927.11.13150 | organism=Trypanosoma_brucei_brucei_TREU927 | gene_product=UEV domain/Zinc finger, C3HC4 type (RING finger), putative | transcript_product=UEV domain/Zinc finger, C3HC4 type (RI	0.85217	NaN	NaN	NaN	NaN	NaN	1	2	2	2	2	1	2	1	2	1	10.8	10.8	10.8	26.733	241	241	7							3		0	6.1312	0.74047	0.79957	8.0185	3	0	Median	0.78953	NaN	0.85217	NaN	9.0094
Tb927.10.7850:mRNA-p1	Tb927.10.7850:mRNA-p1	6	6	6	Tb927.10.7850:mRNA-p1 | transcript=Tb927.10.7850:mRNA | gene=Tb927.10.7850 | organism=Trypanosoma_brucei_brucei_TREU927 | gene_product=protein-L-isoaspartate, putative | transcript_product=protein-L-isoaspartate, putative | location=Tb927_10_v5.1:1963386-1	0.85235	1.08388	0.968116	0.0983791	0.998709	-0.0571375	1	6	6	6	4	5	4	5	4	5	47.7	47.7	47.7	25.68	241	241	7							11		0	8.1676	0.73193	0.85235	25.904	11	1	Leave out requantified	0.79092	0.70694	0.85235	0.92261	9.1708
Tb927.11.2030:mRNA-p1	Tb927.11.2030:mRNA-p1	8	8	8	Tb927.11.2030:mRNA-p1 | transcript=Tb927.11.2030:mRNA | gene=Tb927.11.2030 | organism=Trypanosoma_brucei_brucei_TREU927 | gene_product=hypothetical protein, conserved | transcript_product=hypothetical protein, conserved | location=Tb927_11_v5.1:586255-5879	0.85241	1.1267	0.989554	0.0416985	0.998709	-0.0291404	1	8	8	8	8	3	8	3	8	3	21	21	21	65.096	568	568	4				14					0	28.14	0.72441	0.88288	13.235	13	3	Leave out requantified	0.79583	0.67203	0.85241	0.88755	14.499
Tb927.4.2670:mRNA-p1	Tb927.4.2670:mRNA-p1	7	7	7	Tb927.4.2670:mRNA-p1 | transcript=Tb927.4.2670:mRNA | gene=Tb927.4.2670 | organism=Trypanosoma_brucei_brucei_TREU927 | gene_product=pyroglutamyl-peptidase I, putative | transcript_product=pyroglutamyl-peptidase I, putative | location=Tb927_04_v5.1:707466-7	0.8526	0.972857	0.912729	0.407586	0.998709	-0.134879	1	7	7	7	7	7	7	7	7	7	40.5	40.5	40.5	25.104	222	222	7							17		0	32.223	0.77437	0.92885	39.248	17	9	Leave out requantified	0.78682	0.76387	0.8526	1.0279	34.779
Tb927.5.295b:mRNA-p1;Tb11.v5.0214.1-p1	Tb927.5.295b:mRNA-p1;Tb11.v5.0214.1-p1	33;33	33;33	20;20	Tb927.5.295b:mRNA-p1 | transcript=Tb927.5.295b:mRNA | gene=Tb927.5.295b | organism=Trypanosoma_brucei_brucei_TREU927 | gene_product=retrotransposon hotspot (RHS) protein 1 | transcript_product=retrotransposon hotspot (RHS) protein 1 | location=Tb927_05_v5.	0.85299	1.0992	0.976097	0.0748813	0.998709	-0.0464707	2	33	33	20	30	29	30	29	19	18	44.1	44.1	27.3	95.127	829	829;829	3		2	65	2					0	104.64	0.72636	0.88291	19.009	66	19	Leave out requantified	0.77356	0.66879	0.85299	0.90975	13.457
Tb927.10.15210:mRNA-p1	Tb927.10.15210:mRNA-p1	5	5	5	Tb927.10.15210:mRNA-p1 | transcript=Tb927.10.15210:mRNA | gene=Tb927.10.15210 | organism=Trypanosoma_brucei_brucei_TREU927 | gene_product=nuclear cap binding complex subunit CBP30 | transcript_product=nuclear cap binding complex subunit CBP30 | location=Tb	0.8536	0.858443	0.856021	1.93621	0.860915	-0.224287	1	5	5	5	4	4	4	4	4	4	28.1	28.1	28.1	30.191	270	270	6						8			0	21.134	0.87725	1.1649	15.774	7	3	Leave out requantified	0.78817	0.87725	0.8536	1.1649	17.357
Tb927.7.1190:mRNA-p1	Tb927.7.1190:mRNA-p1	11	11	11	Tb927.7.1190:mRNA-p1 | transcript=Tb927.7.1190:mRNA | gene=Tb927.7.1190 | organism=Trypanosoma_brucei_brucei_TREU927 | gene_product=regulator of chromosome condensation, putative | transcript_product=regulator of chromosome condensation, putative | locatio	0.85408	1.1906	1.02234	0.0141404	0.998709	0.0120683	1	11	11	11	10	7	10	7	10	7	14.8	14.8	14.8	123.85	1152	1152	2		17							0	20.796	0.70264	0.84696	17.611	16	2	Leave out requantified	0.77354	0.64161	0.85408	0.83991	18.545
Tb927.7.5615:mRNA-p1	Tb927.7.5615:mRNA-p1	2	2	2	Tb927.7.5615:mRNA-p1 | transcript=Tb927.7.5615:mRNA | gene=Tb927.7.5615 | organism=Trypanosoma_brucei_brucei_TREU927 | gene_product=hypothetical protein | transcript_product=hypothetical protein | location=Tb927_07_v5.1:1520539-1520925(+) | protein_length=	0.85446	NaN	NaN	NaN	NaN	NaN	1	2	2	2	2	1	2	1	2	1	21.9	21.9	21.9	14.437	128	128	8								4	0.00028337	2.7288	0.57239	0.67175	39.466	4	2	Median	0.79249	NaN	0.85446	NaN	44.121
Tb927.10.13740:mRNA-p1	Tb927.10.13740:mRNA-p1	11	11	11	Tb927.10.13740:mRNA-p1 | transcript=Tb927.10.13740:mRNA | gene=Tb927.10.13740 | organism=Trypanosoma_brucei_brucei_TREU927 | gene_product=synaptotagmin, putative | transcript_product=synaptotagmin, putative | location=Tb927_10_v5.1:3356065-3357849(-) | pro	0.85488	1.18627	1.02057	0.0119869	0.998709	0.0101117	1	11	11	11	10	3	10	3	10	3	30.3	30.3	30.3	67.308	594	594	4.28				16		1	1		0	37.444	0.7206	0.84899	27.421	17	6	Leave out requantified	0.7754	0.59557	0.85488	0.84298	29.954
Tb927.2.3480:mRNA-p1	Tb927.2.3480:mRNA-p1	2	2	2	Tb927.2.3480:mRNA-p1 | transcript=Tb927.2.3480:mRNA | gene=Tb927.2.3480 | organism=Trypanosoma_brucei_brucei_TREU927 | gene_product=transcription elongation factor s-II, putative | transcript_product=transcription elongation factor s-II, putative | locatio	0.85506	NaN	NaN	NaN	NaN	NaN	1	2	2	2	2	1	2	1	2	1	4.7	4.7	4.7	42.597	381	381	5					3				0.0038971	1.3401	0.89893	1.0466	27.604	3	0	Median	0.7836	NaN	0.85506	NaN	28.586
Tb927.11.6610:mRNA-p1	Tb927.11.6610:mRNA-p1	14	14	14	Tb927.11.6610:mRNA-p1 | transcript=Tb927.11.6610:mRNA | gene=Tb927.11.6610 | organism=Trypanosoma_brucei_brucei_TREU927 | gene_product=hypothetical protein, conserved | transcript_product=hypothetical protein, conserved | location=Tb927_11_v5.1:1866744-186	0.8553	0.987849	0.921575	0.346489	0.998709	-0.121567	1	14	14	14	14	14	14	14	14	14	47.5	47.5	47.5	40.25	364	364	5.19					42	3	3		0	266.07	0.77785	0.93047	7.9785	42	15	Leave out requantified	0.78259	0.75333	0.8553	1.0123	11.884
Tb927.7.6900:mRNA-p1	Tb927.7.6900:mRNA-p1	10	10	10	Tb927.7.6900:mRNA-p1 | transcript=Tb927.7.6900:mRNA | gene=Tb927.7.6900 | organism=Trypanosoma_brucei_brucei_TREU927 | gene_product=Sister chromatid cohesion protein 1 | transcript_product=Sister chromatid cohesion protein 1 | location=Tb927_07_v5.1:196493	0.85534	0.822301	0.83882	1.14893	0.998709	-0.253846	1	10	10	10	7	5	7	5	7	5	25.9	25.9	25.9	63.033	584	584	4				13					0	20.997	0.86903	1.0438	22.945	13	3	Leave out requantified	0.80039	0.93714	0.85534	1.2161	19.55
Tb927.11.7300:mRNA-p1;Tb11.v5.0253.1-p1	Tb927.11.7300:mRNA-p1;Tb11.v5.0253.1-p1	3;3	3;3	3;3	Tb927.11.7300:mRNA-p1 | transcript=Tb927.11.7300:mRNA | gene=Tb927.11.7300 | organism=Trypanosoma_brucei_brucei_TREU927 | gene_product=major facilitator superfamily, putative | transcript_product=major facilitator superfamily, putative | location=Tb927_11_	0.85537	1.18439	1.01988	0.0111831	0.998709	0.00937934	2	3	3	3	3	3	3	3	3	3	5.7	5.7	5.7	55.93	512	512;512	8								8	0	4.3919	0.79124	0.88217	6.9317	8	3	Leave out requantified	0.79124	0.64266	0.85537	0.84432	8.5938
Tb927.11.11380:mRNA-p1	Tb927.11.11380:mRNA-p1	7	7	7	Tb927.11.11380:mRNA-p1 | transcript=Tb927.11.11380:mRNA | gene=Tb927.11.11380 | organism=Trypanosoma_brucei_brucei_TREU927 | gene_product=SUMO-interacting motif-containing protein | transcript_product=SUMO-interacting motif-containing protein | location=Tb	0.85642	1.03679	0.946603	0.189919	0.998709	-0.0857464	1	7	7	7	6	4	6	4	6	4	16.2	16.2	16.2	61.504	550	550	3.83		1		11					0	12.497	0.73728	0.88029	5.8757	12	5	Leave out requantified	0.79649	0.7169	0.85642	0.96452	28.291
Tb927.11.13340:mRNA-p1	Tb927.11.13340:mRNA-p1	9	9	9	Tb927.11.13340:mRNA-p1 | transcript=Tb927.11.13340:mRNA | gene=Tb927.11.13340 | organism=Trypanosoma_brucei_brucei_TREU927 | gene_product=hypothetical protein, conserved | transcript_product=hypothetical protein, conserved | location=Tb927_11_v5.1:3573349-	0.85692	0.972857	0.914889	0.411476	0.998709	-0.131234	1	9	9	9	5	8	5	8	5	8	12.7	12.7	12.7	88.553	819	819	3.06		13				2	2		0	11.596	0.72172	0.94416	15.457	14	3	Leave out requantified	0.78606	0.78027	0.85692	1.0279	10.579
Tb927.10.8090:mRNA-p1	Tb927.10.8090:mRNA-p1	4	4	4	Tb927.10.8090:mRNA-p1 | transcript=Tb927.10.8090:mRNA | gene=Tb927.10.8090 | organism=Trypanosoma_brucei_brucei_TREU927 | gene_product=hypothetical protein, conserved | transcript_product=hypothetical protein, conserved | location=Tb927_10_v5.1:2015534-201	0.85713	1.05562	0.956375	0.145717	0.998709	-0.0721613	1	4	4	4	4	4	4	4	4	4	41	41	41	17.195	156	156	7.2							8	2	0	8.436	0.73664	0.89248	13.645	9	1	Leave out requantified	0.77735	0.70829	0.85713	0.94731	11.652
Tb927.10.3900:mRNA-p1	Tb927.10.3900:mRNA-p1	21	21	20	Tb927.10.3900:mRNA-p1 | transcript=Tb927.10.3900:mRNA | gene=Tb927.10.3900 | organism=Trypanosoma_brucei_brucei_TREU927 | gene_product=CAMK/CAMKL family protein kinase, putative | transcript_product=CAMK/CAMKL family protein kinase, putative | location=Tb9	0.85784	1.07577	0.966803	0.106251	0.998709	-0.0579275	1	21	21	20	14	17	14	17	14	16	33.1	33.1	32	83.218	740	740	3.16			35	1				1	0	52.95	0.7612	0.91041	11.508	31	13	Leave out requantified	0.80482	0.70303	0.85784	0.92957	14.626
Tb927.11.3850:mRNA-p1	Tb927.11.3850:mRNA-p1	30	30	30	Tb927.11.3850:mRNA-p1 | transcript=Tb927.11.3850:mRNA | gene=Tb927.11.3850 | organism=Trypanosoma_brucei_brucei_TREU927 | gene_product=AMP deaminase, putative | transcript_product=AMP deaminase, putative | location=Tb927_11_v5.1:1125684-1130360(+) | protei	0.85813	1.15089	1.00451	0.0118911	0.998709	-0.00898867	1	30	30	30	25	19	25	19	25	19	22.7	22.7	22.7	175.55	1558	1558	2.04		45	2						0	40.896	0.73783	0.8546	15.48	43	9	Leave out requantified	0.79799	0.6572	0.85813	0.86889	15.151
Tb927.11.4290:mRNA-p1	Tb927.11.4290:mRNA-p1	5	5	5	Tb927.11.4290:mRNA-p1 | transcript=Tb927.11.4290:mRNA | gene=Tb927.11.4290 | organism=Trypanosoma_brucei_brucei_TREU927 | gene_product=40S ribosomal protein S12 | transcript_product=40S ribosomal protein S12 | location=Tb927_11_v5.1:1253083-1253517(-) | pr	0.85863	1.5093	1.18396	0.139211	0.998709	0.186993	1	5	5	5	4	5	4	5	4	5	40.3	40.3	40.3	15.869	144	144	7.38							8	5	0	6.6807	0.61302	0.73117	6.5909	11	3	Leave out requantified	0.80061	0.50226	0.85863	0.66256	8.1161
Tb927.7.2790:mRNA-p1	Tb927.7.2790:mRNA-p1	18	18	18	Tb927.7.2790:mRNA-p1 | transcript=Tb927.7.2790:mRNA | gene=Tb927.7.2790 | organism=Trypanosoma_brucei_brucei_TREU927 | gene_product=Component of motile flagella 10 | transcript_product=Component of motile flagella 10 | location=Tb927_07_v5.1:723558-725663(	0.85911	0.93301	0.89606	0.643374	0.998709	-0.15956	1	18	18	18	10	15	10	15	10	15	25.1	25.1	25.1	79.302	701	701	3.2			28	7					0	45.052	0.79713	1.0107	13.339	32	11	Leave out requantified	0.81152	0.79512	0.85911	1.0718	15.768
Tb927.11.8880:mRNA-p1	Tb927.11.8880:mRNA-p1	9	9	9	Tb927.11.8880:mRNA-p1 | transcript=Tb927.11.8880:mRNA | gene=Tb927.11.8880 | organism=Trypanosoma_brucei_brucei_TREU927 | gene_product=tRNA threonylcarbamoyl adenosine modification protein, Sua5/YciO/YrdC/YwlC family, putative | transcript_product=tRNA thr	0.85922	1.0354	0.94731	0.191463	0.998709	-0.0843559	1	9	9	9	4	9	4	9	4	9	42	42	42	40.692	379	379	5.94					1	16			0	56.628	0.74229	0.95054	11.054	16	6	Leave out requantified	0.79498	0.73197	0.85922	0.96581	6.8859
Tb927.11.5590:mRNA-p1	Tb927.11.5590:mRNA-p1	5	5	5	Tb927.11.5590:mRNA-p1 | transcript=Tb927.11.5590:mRNA | gene=Tb927.11.5590 | organism=Trypanosoma_brucei_brucei_TREU927 | gene_product=Anaphase-promoting complex-associated protein AP1 | transcript_product=Anaphase-promoting complex-associated protein AP1	0.85927	1.05552	0.957395	0.143952	0.998709	-0.0704311	1	5	5	5	4	5	4	5	4	5	10.7	10.7	10.7	82.5	749	749	3			11						0	13.591	0.80309	0.89894	20.886	11	4	Leave out requantified	0.80471	0.72633	0.85927	0.9474	14.786
Tb927.8.750:mRNA-p1	Tb927.8.750:mRNA-p1	2	2	2	Tb927.8.750:mRNA-p1 | transcript=Tb927.8.750:mRNA | gene=Tb927.8.750 | organism=Trypanosoma_brucei_brucei_TREU927 | gene_product=nucleolar RNA-binding protein, putative | transcript_product=nucleolar RNA-binding protein, putative | location=Tb927_08_v5.1:2	0.8598	1.15081	1.00531	0.0101529	0.998709	-0.00763606	1	2	2	2	2	2	2	2	2	2	9.6	9.6	9.6	39.761	366	366	6.5					3			3	0.00028694	2.9287	0.74392	0.8598	12.658	5	2	Median	0.79779	0.66899	0.8598	0.86895	14.62
Tb927.1.1050:mRNA-p1;Tb11.v5.0536.1-p1	Tb927.1.1050:mRNA-p1	5;2	5;2	5;2	Tb927.1.1050:mRNA-p1 | transcript=Tb927.1.1050:mRNA | gene=Tb927.1.1050 | organism=Trypanosoma_brucei_brucei_TREU927 | gene_product=Metallo-dependent phosphatase-like domain-containing protein | transcript_product=Metallo-dependent phosphatase-like domain-	0.86016	1.33752	1.09884	0.0946065	0.998709	0.101121	2	5	5	5	4	2	4	2	4	2	6.6	6.6	6.6	126.7	1118	1118;551	3			6						0	4.69	0.71559	0.85855	5.2204	6	1	Leave out requantified	0.81924	0.55834	0.86016	0.74765	11.218
Tb927.10.12870:mRNA-p1	Tb927.10.12870:mRNA-p1	7	7	7	Tb927.10.12870:mRNA-p1 | transcript=Tb927.10.12870:mRNA | gene=Tb927.10.12870 | organism=Trypanosoma_brucei_brucei_TREU927 | gene_product=Basal body protein | transcript_product=Basal body protein | location=Tb927_10_v5.1:3126455-3129718(-) | protein_lengt	0.86025	1.23948	1.04986	0.0509549	0.998709	0.0462814	1	7	7	7	5	5	5	5	5	5	8.3	8.3	8.3	118.83	1087	1087	2		10							0	8.4509	0.76587	0.94494	16.015	9	2	Leave out requantified	0.77977	0.61005	0.86025	0.80679	14.866
Tb927.11.6280:mRNA-p1	Tb927.11.6280:mRNA-p1	45	45	45	Tb927.11.6280:mRNA-p1 | transcript=Tb927.11.6280:mRNA | gene=Tb927.11.6280 | organism=Trypanosoma_brucei_brucei_TREU927 | gene_product=pyruvate phosphate dikinase | transcript_product=pyruvate phosphate dikinase | location=Tb927_11_v5.1:1768333-1771074(-)	0.86026	1.07078	0.965519	0.112672	0.998709	-0.0592476	1	45	45	45	40	35	40	35	40	35	61.9	61.9	61.9	100.45	913	913	3			88						0	115.64	0.75045	0.88151	16.586	85	29	Leave out requantified	0.79529	0.69373	0.86026	0.9339	17.836
Tb927.10.13670:mRNA-p1	Tb927.10.13670:mRNA-p1	7	7	7	Tb927.10.13670:mRNA-p1 | transcript=Tb927.10.13670:mRNA | gene=Tb927.10.13670 | organism=Trypanosoma_brucei_brucei_TREU927 | gene_product=serine/threonine protein phosphatase 5 | transcript_product=serine/threonine protein phosphatase 5 | location=Tb927_10	0.86071	1.06263	0.961671	0.127858	0.998709	-0.0643797	1	7	7	7	5	6	5	6	5	6	16.5	16.5	16.5	53.312	472	472	5					11				0	7.8153	0.73047	0.90839	10.137	10	4	Leave out requantified	0.78028	0.71002	0.86071	0.94106	12.13
Tb927.8.1120:mRNA-p1	Tb927.8.1120:mRNA-p1	5	5	5	Tb927.8.1120:mRNA-p1 | transcript=Tb927.8.1120:mRNA | gene=Tb927.8.1120 | organism=Trypanosoma_brucei_brucei_TREU927 | gene_product=hypothetical protein, conserved | transcript_product=hypothetical protein, conserved | location=Tb927_08_v5.1:357127-357498(	0.86092	1.04684	0.953878	0.161882	0.998709	-0.0750071	1	5	5	5	5	5	5	5	5	5	43.1	43.1	43.1	13.959	123	123	7.5							10	10	0	9.378	0.7694	0.89112	2.9124	19	0	Leave out requantified	0.78016	0.73666	0.86092	0.95526	4.7331
Tb927.11.15180:mRNA-p1	Tb927.11.15180:mRNA-p1	6	6	6	Tb927.11.15180:mRNA-p1 | transcript=Tb927.11.15180:mRNA | gene=Tb927.11.15180 | organism=Trypanosoma_brucei_brucei_TREU927 | gene_product=hypothetical protein, conserved | transcript_product=hypothetical protein, conserved | location=Tb927_11_v5.1:4035325-	0.86212	1.08206	0.972092	0.0909462	0.998709	-0.050127	1	6	6	6	4	5	4	5	4	5	49.5	49.5	49.5	12.897	111	111	7							10		0	17.968	0.70035	0.91612	15.652	10	5	Leave out requantified	0.78776	0.65615	0.86212	0.92416	26.899
Tb927.5.2400:mRNA-p1	Tb927.5.2400:mRNA-p1	11	11	11	Tb927.5.2400:mRNA-p1 | transcript=Tb927.5.2400:mRNA | gene=Tb927.5.2400 | organism=Trypanosoma_brucei_brucei_TREU927 | gene_product=Peptidase C19, ubiquitin carboxyl-terminal hydrolase, putative | transcript_product=Peptidase C19, ubiquitin carboxyl-termin	0.86232	1.1242	0.993261	0.0334881	0.998709	-0.0224019	1	11	11	11	3	10	3	10	3	10	18.2	18.2	18.2	108.26	986	986	2.15		12		1					0	35.679	0.70554	0.88211	10.351	13	5	Leave out requantified	0.76961	0.66056	0.86232	0.88952	3.8106
Tb927.4.2370:mRNA-p1	Tb927.4.2370:mRNA-p1	5	5	5	Tb927.4.2370:mRNA-p1 | transcript=Tb927.4.2370:mRNA | gene=Tb927.4.2370 | organism=Trypanosoma_brucei_brucei_TREU927 | gene_product=hypothetical protein, conserved | transcript_product=hypothetical protein, conserved | location=Tb927_04_v5.1:611657-613375(	0.86242	1.13374	0.998078	0.0233006	0.998709	-0.0162267	1	5	5	5	4	2	4	2	4	2	11	11	11	64.766	572	572	4				6					0	18.224	0.85008	0.95775	25.223	5	1	Leave out requantified	0.79539	0.67728	0.86242	0.88204	25.456
Tb927.1.3880:mRNA-p1	Tb927.1.3880:mRNA-p1	5	5	5	Tb927.1.3880:mRNA-p1 | transcript=Tb927.1.3880:mRNA | gene=Tb927.1.3880 | organism=Trypanosoma_brucei_brucei_TREU927 | gene_product=Fusaric acid resistance protein-like, putative | transcript_product=Fusaric acid resistance protein-like, putative | locatio	0.86246	1.04501	0.953734	0.164877	0.998709	-0.0749779	1	5	5	5	4	2	4	2	4	2	3.7	3.7	3.7	188.01	1737	1737	1.89	2	6	1						0	4.5403	0.74508	0.90847	13.888	9	3	Leave out requantified	0.7821	0.70981	0.86246	0.95693	15.847
Tb927.11.3550:mRNA-p1	Tb927.11.3550:mRNA-p1	4	4	4	Tb927.11.3550:mRNA-p1 | transcript=Tb927.11.3550:mRNA | gene=Tb927.11.3550 | organism=Trypanosoma_brucei_brucei_TREU927 | gene_product=XPA-interacting protein, putative | transcript_product=XPA-interacting protein, putative | location=Tb927_11_v5.1:1046904	0.86287	0.96432	0.913595	0.460621	0.998709	-0.1326	1	4	4	4	4	4	4	4	4	4	21.7	21.7	21.7	31.803	290	290	6						8			0	12.001	0.77731	0.94596	24.376	8	2	Leave out requantified	0.78184	0.77279	0.86287	1.037	21.75
Tb927.11.6850:mRNA-p1	Tb927.11.6850:mRNA-p1	6	6	6	Tb927.11.6850:mRNA-p1 | transcript=Tb927.11.6850:mRNA | gene=Tb927.11.6850 | organism=Trypanosoma_brucei_brucei_TREU927 | gene_product=Optic atrophy 3 protein (OPA3), putative | transcript_product=Optic atrophy 3 protein (OPA3), putative | location=Tb927_1	0.86313	0.940557	0.901843	0.604084	0.998709	-0.150382	1	6	6	6	5	4	5	4	5	4	19.2	19.2	19.2	26.513	240	240	7.1						1	7	2	0.00081301	1.9499	0.78711	0.96276	10.424	8	2	Leave out requantified	0.79711	0.8165	0.86313	1.0632	12.559
Tb927.10.7290:mRNA-p1	Tb927.10.7290:mRNA-p1	12	12	12	Tb927.10.7290:mRNA-p1 | transcript=Tb927.10.7290:mRNA | gene=Tb927.10.7290 | organism=Trypanosoma_brucei_brucei_TREU927 | gene_product=Flagellar Member 2 | transcript_product=Flagellar Member 2 | location=Tb927_10_v5.1:1838047-1841514(-) | protein_length=1	0.86328	1.41247	1.13787	0.121349	0.998709	0.14306	1	12	12	12	10	9	10	9	10	9	16.5	16.5	16.5	129.88	1155	1155	2		20							0	11.506	0.70697	0.81649	25.252	19	6	Leave out requantified	0.80349	0.54009	0.86328	0.70798	29.841
Tb927.1.1790:mRNA-p1	Tb927.1.1790:mRNA-p1	2	2	2	Tb927.1.1790:mRNA-p1 | transcript=Tb927.1.1790:mRNA | gene=Tb927.1.1790 | organism=Trypanosoma_brucei_brucei_TREU927 | gene_product=hypothetical PIN domain-containing protein, conserved | transcript_product=hypothetical PIN domain-containing protein, conse	0.86335	NaN	NaN	NaN	NaN	NaN	1	2	2	2	2	1	2	1	2	1	9.3	9.3	9.3	25.682	227	227	6						3			0.0043939	1.272	0.59853	0.69803	28.421	3	1	Median	0.77037	NaN	0.86335	NaN	36.254
Tb927.11.13060:mRNA-p1	Tb927.11.13060:mRNA-p1	16	16	16	Tb927.11.13060:mRNA-p1 | transcript=Tb927.11.13060:mRNA | gene=Tb927.11.13060 | organism=Trypanosoma_brucei_brucei_TREU927 | gene_product=translation-associated element 2, putative | transcript_product=translation-associated element 2, putative | location=	0.86335	0.96302	0.913185	0.468285	0.998709	-0.133172	1	16	16	16	9	14	9	14	9	14	18.9	18.9	18.9	121.32	1100	1100	2.08		22	2						0	23.431	0.76581	0.90626	22.206	21	12	Leave out requantified	0.80609	0.76581	0.86335	1.0384	24.981
Tb927.5.2880:mRNA-p1	Tb927.5.2880:mRNA-p1	4	4	4	Tb927.5.2880:mRNA-p1 | transcript=Tb927.5.2880:mRNA | gene=Tb927.5.2880 | organism=Trypanosoma_brucei_brucei_TREU927 | gene_product=chaperone protein DnaJ, putative | transcript_product=chaperone protein DnaJ, putative | location=Tb927_05_v5.1:962196-96276	0.86436	0.970685	0.917523	0.42967	0.998709	-0.12661	1	4	4	4	3	3	3	3	3	3	33.5	33.5	33.5	21.589	188	188	7							7		0	9.5826	0.8122	1.0124	14.284	7	2	Leave out requantified	0.80867	0.77993	0.86436	1.0302	18.042
Tb11.v5.0731.1-p1	Tb11.v5.0731.1-p1	8	8	3	Tb11.v5.0731.1-p1 | transcript=Tb11.v5.0731.1 | gene=Tb11.v5.0731 | organism=Trypanosoma_brucei_brucei_TREU927 | gene_product=65 kDa invariant surface glycoprotein, putative | transcript_product=65 kDa invariant surface glycoprotein, putative | location=Tb	0.86485	1.05924	0.962047	0.13062	0.998709	-0.0632219	1	8	8	3	7	5	7	5	2	3	19.1	19.1	10.7	47.627	430	430	4.25				14		2			0	30.069	0.81398	0.9115	22.756	15	1	Leave out requantified	0.80455	0.69749	0.86485	0.94407	10.319
Tb927.9.10570:mRNA-p1	Tb927.9.10570:mRNA-p1	9	9	9	Tb927.9.10570:mRNA-p1 | transcript=Tb927.9.10570:mRNA | gene=Tb927.9.10570 | organism=Trypanosoma_brucei_brucei_TREU927 | gene_product=predicted zinc finger protein | transcript_product=predicted zinc finger protein | location=Tb927_09_v5.1:1662759-1663724	0.86535	0.935454	0.900402	0.648184	0.998709	-0.152453	1	9	9	9	7	5	7	5	7	5	34.9	34.9	34.9	37.875	321	321	5					15				0	56.04	0.84056	1.0117	27.112	13	5	Leave out requantified	0.78086	0.81048	0.86535	1.069	15.269
Tb927.8.1200:mRNA-p1	Tb927.8.1200:mRNA-p1	50	50	4	Tb927.8.1200:mRNA-p1 | transcript=Tb927.8.1200:mRNA | gene=Tb927.8.1200 | organism=Trypanosoma_brucei_brucei_TREU927 | gene_product=vacuolar-type Ca2+-ATPase 2 | transcript_product=vacuolar-type Ca2+-ATPase 2 | location=Tb927_08_v5.1:381716-384958(-) | pro	0.86545	1.07863	0.972041	0.0930303	0.998709	-0.0496373	1	50	50	4	43	44	43	44	4	4	45.6	45.6	5.4	119	1080	1080	2.86	1	36	96	5		3	1		0	236.49	0.73797	0.89897	12.306	130	42	Leave out requantified	0.78982	0.69292	0.86545	0.9271	9.5592
Tb927.7.5090:mRNA-p1;Tb11.v5.0189.1-p1	Tb927.7.5090:mRNA-p1;Tb11.v5.0189.1-p1	7;5	7;5	7;5	Tb927.7.5090:mRNA-p1 | transcript=Tb927.7.5090:mRNA | gene=Tb927.7.5090 | organism=Trypanosoma_brucei_brucei_TREU927 | gene_product=condensin complex subunit 2, putative | transcript_product=condensin complex subunit 2, putative | location=Tb927_07_v5.1:13	0.86554	1.16863	1.01709	0.0106535	0.998709	0.00824769	2	7	7	7	5	6	5	6	5	6	16.7	16.7	16.7	102.36	954	954;737	2		12							0	9.4033	0.7142	0.8856	13.441	11	3	Leave out requantified	0.79496	0.64165	0.86554	0.8557	17.546
Tb927.11.8890:mRNA-p1	Tb927.11.8890:mRNA-p1	7	7	7	Tb927.11.8890:mRNA-p1 | transcript=Tb927.11.8890:mRNA | gene=Tb927.11.8890 | organism=Trypanosoma_brucei_brucei_TREU927 | gene_product=DNA-dependent RNA polymerases, putative | transcript_product=DNA-dependent RNA polymerases, putative | location=Tb927_11_	0.86688	1.1354	1.00114	0.016557	0.998709	-0.0114501	1	7	7	7	6	6	6	6	6	6	79.9	79.9	79.9	14.851	134	134	8								12	0	23.422	0.73388	0.88724	12.768	11	1	Leave out requantified	0.7999	0.68399	0.86688	0.88075	17.073
Tb927.10.340:mRNA-p1	Tb927.10.340:mRNA-p1	3	3	3	Tb927.10.340:mRNA-p1 | transcript=Tb927.10.340:mRNA | gene=Tb927.10.340 | organism=Trypanosoma_brucei_brucei_TREU927 | gene_product=mitochondrial structure specific endonuclease I (SSE-1), putative | transcript_product=mitochondrial structure specific endo	0.86733	1.12401	0.995671	0.027914	0.998709	-0.0183447	1	3	3	3	2	2	2	2	2	2	12.2	12.2	12.2	33.567	295	295	6						4			0	4.1491	0.7369	0.86733	10.799	4	1	Median	0.77595	0.65349	0.86733	0.88967	10.482
Tb927.10.14950:mRNA-p1	Tb927.10.14950:mRNA-p1	5	5	5	Tb927.10.14950:mRNA-p1 | transcript=Tb927.10.14950:mRNA | gene=Tb927.10.14950 | organism=Trypanosoma_brucei_brucei_TREU927 | gene_product=Zinc finger CCCH domain-containing protein 40 | transcript_product=Zinc finger CCCH domain-containing protein 40 | loc	0.86742	1.10021	0.983813	0.0572843	0.998709	-0.0337113	1	5	5	5	5	4	5	4	5	4	19	19	19	46.194	432	432	5.81					9	1	6		0	22.297	0.78564	0.86742	13.719	16	8	Leave out requantified	0.79463	0.69679	0.86742	0.90892	10.991
Tb927.11.16740:mRNA-p1	Tb927.11.16740:mRNA-p1	6	6	6	Tb927.11.16740:mRNA-p1 | transcript=Tb927.11.16740:mRNA | gene=Tb927.11.16740 | organism=Trypanosoma_brucei_brucei_TREU927 | gene_product=chaperone protein DnaJ, putative | transcript_product=chaperone protein DnaJ, putative | location=Tb927_11_v5.1:445483	0.86764	0.882145	0.874893	1.40421	0.998709	-0.192872	1	6	6	6	5	5	5	5	5	5	19.3	19.3	19.3	42.846	384	384	5.23					12			1	0	10.772	0.82185	0.93079	17.063	13	6	Leave out requantified	0.80643	0.86199	0.86764	1.1336	0.95555
Tb927.10.1040:mRNA-p1;Tb11.v5.0638.1-p1;Tb927.10.1050:mRNA-p1	Tb927.10.1040:mRNA-p1;Tb11.v5.0638.1-p1;Tb927.10.1050:mRNA-p1	10;9;9	10;9;9	3;2;2	Tb927.10.1040:mRNA-p1 | transcript=Tb927.10.1040:mRNA | gene=Tb927.10.1040 | organism=Trypanosoma_brucei_brucei_TREU927 | gene_product=serine peptidase, Clan SC, Family S10 | transcript_product=serine peptidase, Clan SC, Family S10 | location=Tb927_10_v5.1	0.86796	1.23557	1.05177	0.0577178	0.998709	0.0504413	3	10	10	3	9	8	9	8	3	3	35.1	35.1	10.1	51.509	464	464;463;466	4.05			6	26	2	3			0	159.61	0.69736	0.8412	11.838	35	10	Leave out requantified	0.81003	0.58988	0.86796	0.80934	16.338
Tb927.11.6320:mRNA-p1	Tb927.11.6320:mRNA-p1	5	5	5	Tb927.11.6320:mRNA-p1 | transcript=Tb927.11.6320:mRNA | gene=Tb927.11.6320 | organism=Trypanosoma_brucei_brucei_TREU927 | gene_product=MRB1-associated protein | transcript_product=MRB1-associated protein | location=Tb927_11_v5.1:1776789-1778207(-) | protei	0.86814	1.03869	0.953416	0.175892	0.998709	-0.0746167	1	5	5	5	4	2	4	2	4	2	20.3	20.3	20.3	53.267	472	472	4.86				4		3			0	38.246	0.7188	0.8801	9.6982	7	1	Leave out requantified	0.78626	0.69645	0.86814	0.96275	10.552
Tb927.6.3610:mRNA-p1	Tb927.6.3610:mRNA-p1	11	11	11	Tb927.6.3610:mRNA-p1 | transcript=Tb927.6.3610:mRNA | gene=Tb927.6.3610 | organism=Trypanosoma_brucei_brucei_TREU927 | gene_product=SET domain containing protein, putative | transcript_product=SET domain containing protein, putative | location=Tb927_06_v5.	0.86828	0.957763	0.913021	0.506933	0.998709	-0.133014	1	11	11	11	9	11	9	11	9	11	43.5	43.5	43.5	38.967	345	345	6.07						26		1	0	63.803	0.82116	1.0094	7.3238	23	3	Leave out requantified	0.80803	0.79796	0.86828	1.0441	11.169
Tb927.5.1590:mRNA-p1	Tb927.5.1590:mRNA-p1	5	5	5	Tb927.5.1590:mRNA-p1 | transcript=Tb927.5.1590:mRNA | gene=Tb927.5.1590 | organism=Trypanosoma_brucei_brucei_TREU927 | gene_product=hypothetical protein, conserved | transcript_product=hypothetical protein, conserved | location=Tb927_05_v5.1:562307-563071(	0.86833	0.924385	0.896358	0.753223	0.998709	-0.158559	1	5	5	5	4	4	4	4	4	4	22	22	22	28.263	254	254	6						9			0	31.072	0.81394	1.0494	11.731	9	4	Leave out requantified	0.80127	0.83756	0.86833	1.0818	20.247
Tb927.7.5930:mRNA-p1;Tb927.7.5990:mRNA-p1;Tb927.7.5970:mRNA-p1	Tb927.7.5930:mRNA-p1;Tb927.7.5990:mRNA-p1;Tb927.7.5970:mRNA-p1	11;6;6	3;1;1	2;0;0	Tb927.7.5930:mRNA-p1 | transcript=Tb927.7.5930:mRNA | gene=Tb927.7.5930 | organism=Trypanosoma_brucei_brucei_TREU927 | gene_product=Protein Associated with Differentiation 1 | transcript_product=Protein Associated with Differentiation 1 | location=Tb927_07	0.86841	1.14949	1.00895	0.00175049	1	-0.0012781	3	11	3	2	8	9	2	3	1	2	20.6	9.2	7.7	66.232	596	596;585;585	5					5				0	17.14	0.66431	0.86995	24.754	5	3	Median	0.79636	0.66431	0.86841	0.86995	29.391
Tb927.11.8030:mRNA-p1	Tb927.11.8030:mRNA-p1	8	8	8	Tb927.11.8030:mRNA-p1 | transcript=Tb927.11.8030:mRNA | gene=Tb927.11.8030 | organism=Trypanosoma_brucei_brucei_TREU927 | gene_product=hypothetical protein, conserved | transcript_product=hypothetical protein, conserved | location=Tb927_11_v5.1:2257349-225	0.86863	1.03539	0.95201	0.184343	0.998709	-0.0765063	1	8	8	8	6	7	6	7	6	7	26.4	26.4	26.4	46.474	417	417	5					13				0	45.924	0.74708	0.93456	24.032	11	2	Leave out requantified	0.77832	0.7108	0.86863	0.96582	31.174
Tb927.11.14960:mRNA-p1	Tb927.11.14960:mRNA-p1	10	10	10	Tb927.11.14960:mRNA-p1 | transcript=Tb927.11.14960:mRNA | gene=Tb927.11.14960 | organism=Trypanosoma_brucei_brucei_TREU927 | gene_product=pumilio/PUF RNA binding protein 7, putative | transcript_product=pumilio/PUF RNA binding protein 7, putative | locatio	0.86893	0.9522	0.910565	0.542965	0.998709	-0.136676	1	10	10	10	7	6	7	6	7	6	18.8	18.8	18.8	78.663	704	704	3.77	1			12					0	29.824	0.90571	1.0902	43.896	11	4	Leave out requantified	0.80591	0.79276	0.86893	1.0502	55.304
Tb927.7.3880:mRNA-p1	Tb927.7.3880:mRNA-p1	16	16	16	Tb927.7.3880:mRNA-p1 | transcript=Tb927.7.3880:mRNA | gene=Tb927.7.3880 | organism=Trypanosoma_brucei_brucei_TREU927 | gene_product=Basal body protein | transcript_product=Basal body protein | location=Tb927_07_v5.1:1011321-1013651(-) | protein_length=776	0.86906	1.03293	0.950995	0.190819	0.998709	-0.0778651	1	16	16	16	11	14	11	14	11	14	25.1	25.1	25.1	87.072	776	776	3.25			26	4	2				0	41.589	0.76219	0.92925	17.904	28	14	Leave out requantified	0.80132	0.7198	0.86906	0.96812	12.421
Tb927.8.6460:mRNA-p1	Tb927.8.6460:mRNA-p1	6	6	6	Tb927.8.6460:mRNA-p1 | transcript=Tb927.8.6460:mRNA | gene=Tb927.8.6460 | organism=Trypanosoma_brucei_brucei_TREU927 | gene_product=kinase binding protein CGI-121, putative | transcript_product=kinase binding protein CGI-121, putative | location=Tb927_08_v	0.86912	1.03069	0.949907	0.197131	0.998709	-0.0793783	1	6	6	6	5	5	5	5	5	5	45.8	45.8	45.8	19.277	179	179	7							11		0	29.645	0.76953	0.91394	7.8233	10	1	Leave out requantified	0.79233	0.72877	0.86912	0.97022	3.0905
Tb927.11.3480:mRNA-p1	Tb927.11.3480:mRNA-p1	11	11	11	Tb927.11.3480:mRNA-p1 | transcript=Tb927.11.3480:mRNA | gene=Tb927.11.3480 | organism=Trypanosoma_brucei_brucei_TREU927 | gene_product=Sin-like protein conserved region, putative | transcript_product=Sin-like protein conserved region, putative | location=T	0.86944	1.17021	1.01982	0.0163625	0.998709	0.0124608	1	11	11	11	9	9	9	9	9	9	24.8	24.8	24.8	78.606	711	711	3.43			20			2	1		0	56.572	0.75291	0.87364	22.378	21	8	Leave out requantified	0.81522	0.64581	0.86944	0.85455	27.304
Tb927.9.8810:mRNA-p1	Tb927.9.8810:mRNA-p1	6	6	6	Tb927.9.8810:mRNA-p1 | transcript=Tb927.9.8810:mRNA | gene=Tb927.9.8810 | organism=Trypanosoma_brucei_brucei_TREU927 | gene_product=hypothetical protein, conserved | transcript_product=hypothetical protein, conserved | location=Tb927_09_v5.1:1420205-142074	0.87025	1.03304	0.951643	0.189593	0.998709	-0.0768035	1	6	6	6	6	6	6	6	6	6	42.2	42.2	42.2	19.911	180	180	7							13		0	20.692	0.76323	0.92939	10.236	13	1	Leave out requantified	0.79063	0.73221	0.87025	0.96802	6.5016
Tb927.9.9010:mRNA-p1	Tb927.9.9010:mRNA-p1	3	3	3	Tb927.9.9010:mRNA-p1 | transcript=Tb927.9.9010:mRNA | gene=Tb927.9.9010 | organism=Trypanosoma_brucei_brucei_TREU927 | gene_product=SAC3/GANP/Nin1/mts3/eIF-3 p25 family, putative | transcript_product=SAC3/GANP/Nin1/mts3/eIF-3 p25 family, putative | locatio	0.87027	NaN	NaN	NaN	NaN	NaN	1	3	3	3	3	1	3	1	3	1	6.2	6.2	6.2	66.318	585	585	4				5					0	4.9005	0.80627	0.86899	5.048	4	2	Median	0.80978	NaN	0.87027	NaN	6.0068
Tb927.10.9910:mRNA-p1	Tb927.10.9910:mRNA-p1	5	5	5	Tb927.10.9910:mRNA-p1 | transcript=Tb927.10.9910:mRNA | gene=Tb927.10.9910 | organism=Trypanosoma_brucei_brucei_TREU927 | gene_product=PSP1 C-terminal conserved region, putative | transcript_product=PSP1 C-terminal conserved region, putative | location=Tb9	0.87032	1.26296	1.06664	0.0748591	0.998709	0.0682141	1	5	5	5	3	5	3	5	3	5	15.8	15.8	15.8	48.986	449	449	5.15					11	2			0	54.397	0.75465	0.82401	21.985	9	3	Leave out requantified	0.80117	0.59873	0.87032	0.79179	27.345
Tb927.6.1670:pseudogenic_transcript-p1	Tb927.6.1670:pseudogenic_transcript-p1	11	5	5	Tb927.6.1670:pseudogenic_transcript-p1 | transcript=Tb927.6.1670:pseudogenic_transcript | gene=Tb927.6.1670 | organism=Trypanosoma_brucei_brucei_TREU927 | gene_product=PAB-dependent poly(A)-specific ribonuclease subunit PAN2 (pseudogene) | transcript_produ	0.8705	0.962464	0.916482	0.483277	0.998709	-0.12764	1	11	5	5	6	9	2	3	2	3	15.9	6.9	6.9	119.36	1086	1086	2.6		4			1				0	5.1671	0.80051	0.90948	93.465	5	3	Median	0.80209	0.80051	0.8705	1.039	6.1945
Tb927.9.7070:mRNA-p1	Tb927.9.7070:mRNA-p1	8	8	8	Tb927.9.7070:mRNA-p1 | transcript=Tb927.9.7070:mRNA | gene=Tb927.9.7070 | organism=Trypanosoma_brucei_brucei_TREU927 | gene_product=exosome complex exonuclease RRP40 | transcript_product=exosome complex exonuclease RRP40 | location=Tb927_09_v5.1:1147880-11	0.87153	1.06539	0.968462	0.110797	0.998709	-0.0534954	1	8	8	8	7	8	7	8	7	8	29.9	29.9	29.9	31.952	304	304	6						19			0	13.03	0.73534	0.90988	9.9293	14	8	Leave out requantified	0.80102	0.70134	0.87153	0.93862	17.384
Tb927.11.9880:mRNA-p1	Tb927.11.9880:mRNA-p1	12	12	12	Tb927.11.9880:mRNA-p1 | transcript=Tb927.11.9880:mRNA | gene=Tb927.11.9880 | organism=Trypanosoma_brucei_brucei_TREU927 | gene_product=Protein of unknown function (DUF2009), putative | transcript_product=Protein of unknown function (DUF2009), putative | lo	0.87163	0.960799	0.916215	0.49528	0.998709	-0.127953	1	12	12	12	11	11	11	11	11	11	32.2	32.2	32.2	51.909	451	451	5					26				0	30.435	0.7541	0.9382	21.81	22	10	Leave out requantified	0.79629	0.77362	0.87163	1.0408	13.426
Tb927.9.12800:mRNA-p1	Tb927.9.12800:mRNA-p1	3	3	3	Tb927.9.12800:mRNA-p1 | transcript=Tb927.9.12800:mRNA | gene=Tb927.9.12800 | organism=Trypanosoma_brucei_brucei_TREU927 | gene_product=hypothetical protein, conserved | transcript_product=hypothetical protein, conserved | location=Tb927_09_v5.1:2021042-202	0.87186	0.891742	0.881801	1.24505	0.998709	-0.181566	1	3	3	3	2	2	2	2	2	2	3.6	3.6	3.6	120.05	1059	1059	2		4							0	4.2424	0.81317	0.89134	24.435	4	2	Median	0.81317	0.85314	0.87186	1.1214	4.3881
Tb927.7.5670:mRNA-p1	Tb927.7.5670:mRNA-p1	3	3	3	Tb927.7.5670:mRNA-p1 | transcript=Tb927.7.5670:mRNA | gene=Tb927.7.5670 | organism=Trypanosoma_brucei_brucei_TREU927 | gene_product=hypothetical protein, conserved | transcript_product=hypothetical protein, conserved | location=Tb927_07_v5.1:1533677-153460	0.87302	0.894694	0.883857	1.20077	0.998709	-0.178223	1	3	3	3	2	3	2	3	2	3	8.1	8.1	8.1	34.528	307	307	6						6			0.0010764	1.8045	0.69755	0.90671	16.049	5	2	Median	0.81066	0.84189	0.87302	1.1177	21.125
Tb927.5.2690:mRNA-p1	Tb927.5.2690:mRNA-p1	8	8	8	Tb927.5.2690:mRNA-p1 | transcript=Tb927.5.2690:mRNA | gene=Tb927.5.2690 | organism=Trypanosoma_brucei_brucei_TREU927 | gene_product=inositol-1(or 4)-monophosphatase 1, putative | transcript_product=inositol-1(or 4)-monophosphatase 1, putative | location=Tb	0.87338	1.05029	0.961834	0.141859	0.998709	-0.062267	1	8	8	8	8	6	8	6	8	6	31.1	31.1	31.1	30.656	283	283	6.24						18	1	2	0	24.835	0.76288	0.9229	5.5108	21	6	Leave out requantified	0.8044	0.7212	0.87338	0.95212	4.1931
Tb927.1.750:mRNA-p1	Tb927.1.750:mRNA-p1	2	2	2	Tb927.1.750:mRNA-p1 | transcript=Tb927.1.750:mRNA | gene=Tb927.1.750 | organism=Trypanosoma_brucei_brucei_TREU927 | gene_product=Metal-binding domain-containing protein | transcript_product=Metal-binding domain-containing protein | location=Tb927_01_v5.1:2	0.87344	1.00792	0.940681	0.269958	0.998709	-0.0919175	1	2	2	2	2	2	2	2	2	2	20.2	20.2	20.2	132.69	1215	1215	1.71	2	5							0	4.5557	0.85926	0.99219	15.49	7	1	Leave out requantified	0.77293	0.71462	0.87344	0.99214	15.069
Tb927.11.10260:mRNA-p1	Tb927.11.10260:mRNA-p1	8	8	8	Tb927.11.10260:mRNA-p1 | transcript=Tb927.11.10260:mRNA | gene=Tb927.11.10260 | organism=Trypanosoma_brucei_brucei_TREU927 | gene_product=hypothetical protein, conserved | transcript_product=hypothetical protein, conserved | location=Tb927_11_v5.1:2740794-	0.87348	0.923446	0.898463	0.792522	0.998709	-0.155027	1	8	8	8	8	4	8	4	8	4	21.7	21.7	21.7	51.855	474	474	6.08						12	1		0	16.463	0.82639	0.98737	9.9958	12	4	Leave out requantified	0.78015	0.82167	0.87348	1.0829	6.7453
Tb927.4.860:mRNA-p1	Tb927.4.860:mRNA-p1	10	10	10	Tb927.4.860:mRNA-p1 | transcript=Tb927.4.860:mRNA | gene=Tb927.4.860 | organism=Trypanosoma_brucei_brucei_TREU927 | gene_product=hypothetical protein, conserved | transcript_product=hypothetical protein, conserved | location=Tb927_04_v5.1:236536-237438(-)	0.87348	1.01806	0.94577	0.233771	0.998709	-0.0846651	1	10	10	10	8	9	8	9	8	9	42.7	42.7	42.7	33.145	300	300	6						21			0	51.594	0.75532	0.90605	20.608	17	6	Leave out requantified	0.7769	0.74002	0.87348	0.98226	20.117
Tb927.6.3700:mRNA-p1	Tb927.6.3700:mRNA-p1	5	5	5	Tb927.6.3700:mRNA-p1 | transcript=Tb927.6.3700:mRNA | gene=Tb927.6.3700 | organism=Trypanosoma_brucei_brucei_TREU927 | gene_product=peptidyl-tRNA hydrolase PTH2, putative | transcript_product=peptidyl-tRNA hydrolase PTH2, putative | location=Tb927_06_v5.1:	0.87408	1.04285	0.958465	0.159646	0.998709	-0.066815	1	5	5	5	4	3	4	3	4	3	27.7	27.7	27.7	27.492	256	256	6						7			0	8.729	0.7906	0.90817	13.878	7	1	Leave out requantified	0.80096	0.69862	0.87408	0.95891	15.096
Tb927.9.1380:mRNA-p1;Tb09.v4.0169:pseudogenic_transcript-p1	Tb927.9.1380:mRNA-p1	7;1	7;1	7;1	Tb927.9.1380:mRNA-p1 | transcript=Tb927.9.1380:mRNA | gene=Tb927.9.1380 | organism=Trypanosoma_brucei_brucei_TREU927 | gene_product=hypothetical protein, conserved | transcript_product=hypothetical protein, conserved | location=Tb927_09_v5.1:343679-344818(	0.87412	0.942863	0.908491	0.624241	0.998709	-0.139489	2	7	7	7	4	5	4	5	4	5	17.7	17.7	17.7	42.439	379	379;486	5.5					10			2	0	9.806	0.79352	0.88142	78.545	6	4	Median	0.78029	0.80698	0.87412	1.0606	8.1372
Tb927.6.4260:mRNA-p1	Tb927.6.4260:mRNA-p1	2	2	2	Tb927.6.4260:mRNA-p1 | transcript=Tb927.6.4260:mRNA | gene=Tb927.6.4260 | organism=Trypanosoma_brucei_brucei_TREU927 | gene_product=hypothetical protein, conserved | transcript_product=hypothetical protein, conserved | location=Tb927_06_v5.1:1215539-121651	0.87416	1.03263	0.953396	0.187621	0.998709	-0.0738529	1	2	2	2	2	2	2	2	2	2	7.7	7.7	7.7	34.251	323	323	4.5				4	4				0	25.766	0.80872	0.9463	9.3454	8	4	Median	0.8139	0.7468	0.87416	0.9684	12.147
Tb927.2.1140:pseudogenic_transcript-p1	Tb927.2.1140:pseudogenic_transcript-p1	11	4	4	Tb927.2.1140:pseudogenic_transcript-p1 | transcript=Tb927.2.1140:pseudogenic_transcript | gene=Tb927.2.1140 | organism=Trypanosoma_brucei_brucei_TREU927 | gene_product=retrotransposon hot spot protein 3 (RHS3), interrupted | transcript_product=retrotranspo	0.87448	1.00772	0.9411	0.270464	0.998709	-0.0912045	1	11	4	4	8	10	2	4	2	4	27.1	9.7	9.7	37.92	340	340	3			8						0	11.582	0.68332	0.87946	5.6611	8	2	Leave out requantified	0.77947	0.70403	0.87448	0.99234	18.631
Tb927.2.4650:mRNA-p1	Tb927.2.4650:mRNA-p1	2	2	2	Tb927.2.4650:mRNA-p1 | transcript=Tb927.2.4650:mRNA | gene=Tb927.2.4650 | organism=Trypanosoma_brucei_brucei_TREU927 | gene_product=hypothetical protein, conserved | transcript_product=hypothetical protein, conserved | location=Tb927_02_v5.1:823490-824251(	0.87462	NaN	NaN	NaN	NaN	NaN	1	2	2	2	2	1	2	1	2	1	11.9	11.9	11.9	27.774	253	253	6						3			0	12.865	0.69369	0.90618	14.993	3	0	Median	0.80681	NaN	0.87462	NaN	21.004
Tb927.2.2950:mRNA-p1	Tb927.2.2950:mRNA-p1	7	7	7	Tb927.2.2950:mRNA-p1 | transcript=Tb927.2.2950:mRNA | gene=Tb927.2.2950 | organism=Trypanosoma_brucei_brucei_TREU927 | gene_product=Nop14-like family, putative | transcript_product=Nop14-like family, putative | location=Tb927_02_v5.1:560909-563776(+) | pro	0.875	1.13143	1.00321	0.010945	0.998709	-0.00725114	1	7	7	7	6	5	6	5	6	5	9	9	9	105.08	955	955	2		11							0	11.669	0.77239	0.87265	8.6314	11	5	Leave out requantified	0.80974	0.67318	0.875	0.88384	5.5485
Tb927.11.9050:mRNA-p1	Tb927.11.9050:mRNA-p1	5	5	5	Tb927.11.9050:mRNA-p1 | transcript=Tb927.11.9050:mRNA | gene=Tb927.11.9050 | organism=Trypanosoma_brucei_brucei_TREU927 | gene_product=p21-C-terminal region-binding protein, putative | transcript_product=p21-C-terminal region-binding protein, putative | lo	0.87502	1.0765	0.975758	0.0855779	0.998709	-0.0431347	1	5	5	5	5	5	5	5	5	5	19.6	19.6	19.6	44.583	397	397	4.83				2	10				0	36.202	0.72985	0.89691	6.5783	11	4	Leave out requantified	0.78929	0.66503	0.87502	0.92894	9.4115
Tb927.5.4410:mRNA-p1;Tb05.5K5.60:mRNA-p1	Tb927.5.4410:mRNA-p1;Tb05.5K5.60:mRNA-p1	1;1	1;1	1;1	Tb927.5.4410:mRNA-p1 | transcript=Tb927.5.4410:mRNA | gene=Tb927.5.4410 | organism=Trypanosoma_brucei_brucei_TREU927 | gene_product=hypothetical protein, conserved | transcript_product=hypothetical protein, conserved | location=Tb927_05_v5.1:1365928-136658	0.87544	1.09554	0.985491	0.0541612	0.998709	-0.0301374	2	1	1	1	1	1	1	1	1	1	5	5	5	23.593	218	218;218	6.5						2	2		0.0015953	1.6293	0.7317	0.91279	5.4317	4	1	Median	0.81147	0.69788	0.87544	0.91279	8.2977
Tb927.5.1430:mRNA-p1	Tb927.5.1430:mRNA-p1	11	3	3	Tb927.5.1430:mRNA-p1 | transcript=Tb927.5.1430:mRNA | gene=Tb927.5.1430 | organism=Trypanosoma_brucei_brucei_TREU927 | gene_product=64 kDa invariant surface glycoprotein | transcript_product=64 kDa invariant surface glycoprotein | location=Tb927_05_v5.1:51	0.87554	NaN	NaN	NaN	NaN	NaN	1	11	3	3	10	9	3	2	3	2	21.2	12.4	12.4	46.711	434	434	4.83				1	5				0	21.344	0.80897	0.96936	6.2046	5	1	Leave out requantified	0.80897	NaN	0.87554	NaN	7.7222
Tb927.3.4510:mRNA-p1	Tb927.3.4510:mRNA-p1	18	18	18	Tb927.3.4510:mRNA-p1 | transcript=Tb927.3.4510:mRNA | gene=Tb927.3.4510 | organism=Trypanosoma_brucei_brucei_TREU927 | gene_product=hypothetical protein, conserved | transcript_product=hypothetical protein, conserved | location=Tb927_03_v5.1:1260457-126445	0.8763	1.0806	0.978451	0.0767837	0.998709	-0.0393339	1	18	18	18	16	8	16	8	16	8	18.3	18.3	18.3	150.91	1331	1331	2.14		28				1			0	30.69	0.79524	0.88577	15.447	28	17	Leave out requantified	0.81862	0.70614	0.8763	0.92541	10.451
Tb927.10.11600:mRNA-p1	Tb927.10.11600:mRNA-p1	3	3	3	Tb927.10.11600:mRNA-p1 | transcript=Tb927.10.11600:mRNA | gene=Tb927.10.11600 | organism=Trypanosoma_brucei_brucei_TREU927 | gene_product=hypothetical protein, conserved | transcript_product=hypothetical protein, conserved | location=Tb927_10_v5.1:2830097-	0.87641	NaN	NaN	NaN	NaN	NaN	1	3	3	3	3	1	3	1	3	1	5.8	5.8	5.8	66.002	599	599	4				5					0	66.063	0.72943	0.78496	20.088	4	1	Median	0.81146	NaN	0.87641	NaN	14.055
Tb927.2.2270:mRNA-p1	Tb927.2.2270:mRNA-p1	2	2	2	Tb927.2.2270:mRNA-p1 | transcript=Tb927.2.2270:mRNA | gene=Tb927.2.2270 | organism=Trypanosoma_brucei_brucei_TREU927 | gene_product=hypothetical protein, conserved | transcript_product=hypothetical protein, conserved | location=Tb927_02_v5.1:447296-447985(	0.87652	1.2285	1.05251	0.0641769	0.998709	0.0533791	1	2	2	2	2	2	2	2	2	2	10.5	10.5	10.5	26.336	229	229	6						4			0	3.7672	0.6646	0.814	16.787	4	2	Median	0.81127	0.61596	0.87652	0.814	26.668
Tb927.5.3650:mRNA-p1	Tb927.5.3650:mRNA-p1	6	6	6	Tb927.5.3650:mRNA-p1 | transcript=Tb927.5.3650:mRNA | gene=Tb927.5.3650 | organism=Trypanosoma_brucei_brucei_TREU927 | gene_product=hypothetical protein, conserved | transcript_product=hypothetical protein, conserved | location=Tb927_05_v5.1:1202328-120474	0.87653	1.18927	1.0329	0.0391375	0.998709	0.0299775	1	6	6	6	2	4	2	4	2	4	8.5	8.5	8.5	86.1	804	804	3			6						0	8.6381	0.71351	0.91222	24.996	6	2	Leave out requantified	0.81202	0.59696	0.87653	0.84085	17.167
Tb927.10.7740:mRNA-p1	Tb927.10.7740:mRNA-p1	20	20	20	Tb927.10.7740:mRNA-p1 | transcript=Tb927.10.7740:mRNA | gene=Tb927.10.7740 | organism=Trypanosoma_brucei_brucei_TREU927 | gene_product=protein transport protein SEC23 | transcript_product=protein transport protein SEC23 | location=Tb927_10_v5.1:1945783-194	0.87657	0.970591	0.923581	0.445939	0.998709	-0.116562	1	20	20	20	16	16	16	16	16	16	38.8	38.8	38.8	83.308	744	744	3.06			33		1				0	103.14	0.80797	1.0096	25.458	33	9	Leave out requantified	0.82449	0.76635	0.87657	1.0303	13
Tb927.10.790:mRNA-p1	Tb927.10.790:mRNA-p1	10	10	10	Tb927.10.790:mRNA-p1 | transcript=Tb927.10.790:mRNA | gene=Tb927.10.790 | organism=Trypanosoma_brucei_brucei_TREU927 | gene_product=vesicle-associated membrane protein, putative | transcript_product=vesicle-associated membrane protein, putative | location=	0.87661	0.962464	0.919537	0.49484	0.998709	-0.122594	1	10	10	10	8	9	8	9	8	9	41.4	41.4	41.4	26.489	239	239	6.56		1				15	20	3	0	97.62	0.80212	0.89356	10.385	38	10	Leave out requantified	0.81594	0.78549	0.87661	1.039	7.2417
Tb927.6.3340:mRNA-p1	Tb927.6.3340:mRNA-p1	7	7	7	Tb927.6.3340:mRNA-p1 | transcript=Tb927.6.3340:mRNA | gene=Tb927.6.3340 | organism=Trypanosoma_brucei_brucei_TREU927 | gene_product=Domain of unknown function (DUF814), putative | transcript_product=Domain of unknown function (DUF814), putative | location=	0.87703	0.989022	0.933026	0.350113	0.998709	-0.102614	1	7	7	7	4	7	4	7	4	7	43.3	43.3	43.3	24.305	208	208	6.87						2	13		0	13.15	0.76203	1.0111	16.855	11	4	Leave out requantified	0.78735	0.76203	0.87703	1.0111	15.678
Tb927.4.3560:mRNA-p1;Tb927.4.3610:mRNA-p1	Tb927.4.3560:mRNA-p1;Tb927.4.3610:mRNA-p1	12;9	12;9	12;9	Tb927.4.3560:mRNA-p1 | transcript=Tb927.4.3560:mRNA | gene=Tb927.4.3560 | organism=Trypanosoma_brucei_brucei_TREU927 | gene_product=protein phoshatase 1, putative | transcript_product=protein phoshatase 1, putative | location=Tb927_04_v5.1:913574-914554(-)	0.87746	1.06491	0.971183	0.104881	0.998709	-0.0489343	2	12	12	12	10	9	10	9	10	9	38	38	38	36.828	326	326;209	6						21			0	25.173	0.69237	0.94239	10.656	17	7	Leave out requantified	0.80927	0.69186	0.87746	0.93905	13.651
Tb927.9.5440:mRNA-p1	Tb927.9.5440:mRNA-p1	7	7	7	Tb927.9.5440:mRNA-p1 | transcript=Tb927.9.5440:mRNA | gene=Tb927.9.5440 | organism=Trypanosoma_brucei_brucei_TREU927 | gene_product=actin, putative | transcript_product=actin, putative | location=Tb927_09_v5.1:943765-945030(+) | protein_length=421 | sequen	0.87787	0.870853	0.874361	1.72076	0.860915	-0.19371	1	7	7	7	7	6	7	6	7	6	20	20	20	46.749	421	421	5					16				0	18.392	0.91644	1.1432	37.509	13	7	Leave out requantified	0.81291	0.87234	0.87787	1.1483	26.145
Tb927.9.11720:mRNA-p1	Tb927.9.11720:mRNA-p1	2	2	2	Tb927.9.11720:mRNA-p1 | transcript=Tb927.9.11720:mRNA | gene=Tb927.9.11720 | organism=Trypanosoma_brucei_brucei_TREU927 | gene_product=Iron-sulfur cluster assembly protein | transcript_product=Iron-sulfur cluster assembly protein | location=Tb927_09_v5.1:1	0.878	1.42755	1.15278	0.140808	0.998709	0.162918	1	2	2	2	2	2	2	2	2	2	19.4	19.4	19.4	19.436	180	180	7							4		0	8.8378	0.67898	0.81819	19.218	4	1	Median	0.80113	0.51567	0.878	0.7005	10.227
Tb927.11.4720:mRNA-p1	Tb927.11.4720:mRNA-p1	4	4	4	Tb927.11.4720:mRNA-p1 | transcript=Tb927.11.4720:mRNA | gene=Tb927.11.4720 | organism=Trypanosoma_brucei_brucei_TREU927 | gene_product=hypothetical protein, conserved | transcript_product=hypothetical protein, conserved | location=Tb927_11_v5.1:1359753-136	0.87801	0.93791	0.90796	0.680782	0.998709	-0.140084	1	4	4	4	3	3	3	3	3	3	28	28	28	20.751	182	182	7							6		0	9.0844	0.80517	0.87801	24.988	6	1	Leave out requantified	0.80517	0.80519	0.87801	1.0662	25.065
Tb927.7.6420:mRNA-p1	Tb927.7.6420:mRNA-p1	2	2	2	Tb927.7.6420:mRNA-p1 | transcript=Tb927.7.6420:mRNA | gene=Tb927.7.6420 | organism=Trypanosoma_brucei_brucei_TREU927 | gene_product=hypothetical protein, conserved | transcript_product=hypothetical protein, conserved | location=Tb927_07_v5.1:1742314-174270	0.87802	0.969556	0.923788	0.454133	0.998709	-0.116139	1	2	2	2	2	1	2	1	2	1	36.9	36.9	36.9	14.427	130	130	7.75							1	3	0	26.135	0.78856	0.91879	10.552	4	0	Leave out requantified	0.79971	0.76197	0.87802	1.0314	4.1335
Tb927.11.6790:mRNA-p1	Tb927.11.6790:mRNA-p1	15	15	15	Tb927.11.6790:mRNA-p1 | transcript=Tb927.11.6790:mRNA | gene=Tb927.11.6790 | organism=Trypanosoma_brucei_brucei_TREU927 | gene_product=Nucleolar protein 89 | transcript_product=Nucleolar protein 89 | location=Tb927_11_v5.1:1915589-1917934(-) | protein_leng	0.87823	1.1095	0.993863	0.0316858	0.998709	-0.0187123	1	15	15	15	15	8	15	8	15	8	24.5	24.5	24.5	89.011	781	781	2.74		7	20						0	32.039	0.78544	0.89315	10.989	25	6	Leave out requantified	0.80781	0.67992	0.87823	0.90131	10.152
Tb927.5.309b:mRNA-p1;Tb11.v5.0216.1-p1	Tb927.5.309b:mRNA-p1;Tb11.v5.0216.1-p1	9;9	9;9	5;5	Tb927.5.309b:mRNA-p1 | transcript=Tb927.5.309b:mRNA | gene=Tb927.5.309b | organism=Trypanosoma_brucei_brucei_TREU927 | gene_product=invariant surface glycoprotein, putative | transcript_product=invariant surface glycoprotein, putative | location=Tb927_05_v	0.87839	0.961816	0.920103	0.502649	0.998709	-0.121617	2	9	9	5	9	6	9	6	5	4	23.4	23.4	10.9	43.143	393	393;393	3.83		2		22					0	76.14	0.75206	0.89587	9.7587	24	5	Leave out requantified	0.80697	0.76392	0.87839	1.0397	13.89
Tb927.3.760:mRNA-p1	Tb927.3.760:mRNA-p1	4	4	4	Tb927.3.760:mRNA-p1 | transcript=Tb927.3.760:mRNA | gene=Tb927.3.760 | organism=Trypanosoma_brucei_brucei_TREU927 | gene_product=hypothetical protein, conserved | transcript_product=hypothetical protein, conserved | location=Tb927_03_v5.1:183811-185463(-)	0.87871	0.878503	0.878607	3.23722	0.860915	-0.186711	1	4	4	4	2	2	2	2	2	2	9.1	9.1	9.1	60.033	550	550	4				4					0	5.2239	0.82515	0.92082	23.254	4	0	Leave out requantified	0.82515	0.84624	0.87871	1.1383	6.7539
Tb927.10.3700:mRNA-p1	Tb927.10.3700:mRNA-p1	10	10	10	Tb927.10.3700:mRNA-p1 | transcript=Tb927.10.3700:mRNA | gene=Tb927.10.3700 | organism=Trypanosoma_brucei_brucei_TREU927 | gene_product=AMP-activated protein kinase, gamma regulatory subunit | transcript_product=AMP-activated protein kinase, gamma regulator	0.87916	0.878735	0.878947	2.92301	0.860915	-0.186151	1	10	10	10	6	10	6	10	6	10	24.9	24.9	24.9	55.222	502	502	5					20				0	64.075	0.84818	1.0828	20.721	16	6	Leave out requantified	0.79246	0.82834	0.87916	1.138	26.037
Tb927.10.630:mRNA-p1	Tb927.10.630:mRNA-p1	5	5	5	Tb927.10.630:mRNA-p1 | transcript=Tb927.10.630:mRNA | gene=Tb927.10.630 | organism=Trypanosoma_brucei_brucei_TREU927 | gene_product=hypothetical protein, conserved | transcript_product=hypothetical protein, conserved | location=Tb927_10_v5.1:167947-169920(	0.87921	1.00764	0.943424	0.269553	0.998709	-0.0873715	1	5	5	5	5	2	5	2	5	2	10.4	10.4	10.4	74.172	657	657	3			8						0	8.2359	0.79673	0.90862	9.5784	7	2	Leave out requantified	0.81587	0.74017	0.87921	0.99242	2.9399
Tb927.7.3530:mRNA-p1	Tb927.7.3530:mRNA-p1	12	12	12	Tb927.7.3530:mRNA-p1 | transcript=Tb927.7.3530:mRNA | gene=Tb927.7.3530 | organism=Trypanosoma_brucei_brucei_TREU927 | gene_product=Vacuolar protein 14 C-terminal Fig4p binding, putative | transcript_product=Vacuolar protein 14 C-terminal Fig4p binding, pu	0.87924	1.1994	1.03932	0.0495718	0.998709	0.0383211	1	12	12	12	12	2	12	2	12	2	17.8	17.8	17.8	77.548	691	691	4				16					0	54.664	0.78933	0.85111	13.263	14	3	Leave out requantified	0.79761	0.62143	0.87924	0.83375	12.811
Tb927.9.5240:mRNA-p1	Tb927.9.5240:mRNA-p1	6	6	6	Tb927.9.5240:mRNA-p1 | transcript=Tb927.9.5240:mRNA | gene=Tb927.9.5240 | organism=Trypanosoma_brucei_brucei_TREU927 | gene_product=mismatch repair protein MSH3, putative | transcript_product=mismatch repair protein MSH3, putative | location=Tb927_09_v5.1:	0.87945	NaN	NaN	NaN	NaN	NaN	1	6	6	6	5	1	5	1	5	1	7.6	7.6	7.6	102.22	935	935	3			6						0	4.0687	0.64972	0.72901	36.786	5	4	Median	0.80622	NaN	0.87945	NaN	35.122
Tb927.11.9980:mRNA-p1	Tb927.11.9980:mRNA-p1	66	66	66	Tb927.11.9980:mRNA-p1 | transcript=Tb927.11.9980:mRNA | gene=Tb927.11.9980 | organism=Trypanosoma_brucei_brucei_TREU927 | gene_product=2-oxoglutarate dehydrogenase E1 component, putative | transcript_product=2-oxoglutarate dehydrogenase E1 component, putat	0.87946	1.22983	1.05465	0.0686797	0.998709	0.0565748	1	66	66	66	60	53	60	53	60	53	71.6	71.6	71.6	112.95	1005	1005	2.65	1	90	113	5	2	1		1	0	323.31	0.7002	0.83567	11.591	206	48	Leave out requantified	0.81129	0.6069	0.87946	0.81312	13.735
Tb927.8.7030:mRNA-p1	Tb927.8.7030:mRNA-p1	3	3	3	Tb927.8.7030:mRNA-p1 | transcript=Tb927.8.7030:mRNA | gene=Tb927.8.7030 | organism=Trypanosoma_brucei_brucei_TREU927 | gene_product=hypothetical protein, conserved | transcript_product=hypothetical protein, conserved | location=Tb927_08_v5.1:2021607-202251	0.87947	NaN	NaN	NaN	NaN	NaN	1	3	3	3	3	1	3	1	3	1	14.2	14.2	14.2	34.102	303	303	6						4			0	4.0668	0.85498	0.92185	29.237	4	4	Median	0.81518	NaN	0.87947	NaN	25.17
Tb927.9.1350:mRNA-p1	Tb927.9.1350:mRNA-p1	12	12	12	Tb927.9.1350:mRNA-p1 | transcript=Tb927.9.1350:mRNA | gene=Tb927.9.1350 | organism=Trypanosoma_brucei_brucei_TREU927 | gene_product=hypothetical protein, conserved | transcript_product=hypothetical protein, conserved | location=Tb927_09_v5.1:339083-340696(	0.87958	1.12129	1.00043	0.0160253	0.998709	-0.00997701	1	12	12	12	8	10	8	10	8	10	27.6	27.6	27.6	59.813	537	537	5.43					18			3	0	35.866	0.7354	0.86335	27.699	20	6	Leave out requantified	0.77987	0.6855	0.87958	0.89183	31.486
Tb927.4.2150:mRNA-p1	Tb927.4.2150:mRNA-p1	2	2	2	Tb927.4.2150:mRNA-p1 | transcript=Tb927.4.2150:mRNA | gene=Tb927.4.2150 | organism=Trypanosoma_brucei_brucei_TREU927 | gene_product=hypothetical protein, conserved | transcript_product=hypothetical protein, conserved | location=Tb927_04_v5.1:557007-557531(	0.87996	0.993937	0.936948	0.328136	0.998709	-0.0966319	1	2	2	2	2	2	2	2	2	2	19	19	19	19.347	174	174	7							4		0	6.9369	0.7906	0.94094	20.292	4	0	Leave out requantified	0.81278	0.76903	0.87996	1.0061	33.789
Tb927.8.3270:mRNA-p1	Tb927.8.3270:mRNA-p1	4	4	4	Tb927.8.3270:mRNA-p1 | transcript=Tb927.8.3270:mRNA | gene=Tb927.8.3270 | organism=Trypanosoma_brucei_brucei_TREU927 | gene_product=hypothetical protein | transcript_product=hypothetical protein | location=Tb927_08_v5.1:983522-984127(+) | protein_length=20	0.88005	1.26138	1.07072	0.0860543	0.998709	0.0753325	1	4	4	4	4	4	4	4	4	4	26.9	26.9	26.9	21.687	201	201	7							10		0	7.637	0.69942	0.81328	45.963	8	3	Leave out requantified	0.84313	0.59882	0.88005	0.79278	44.751
Tb927.4.480:mRNA-p1	Tb927.4.480:mRNA-p1	4	4	4	Tb927.4.480:mRNA-p1 | transcript=Tb927.4.480:mRNA | gene=Tb927.4.480 | organism=Trypanosoma_brucei_brucei_TREU927 | gene_product=Cullin binding, putative | transcript_product=Cullin binding, putative | location=Tb927_04_v5.1:138428-139126(-) | protein_leng	0.88008	1.1607	1.02039	0.0217519	0.998709	0.0153501	1	4	4	4	3	3	3	3	3	3	19.8	19.8	19.8	26.932	232	232	7							6		0.00081699	2.0083	0.75751	0.87379	18.266	6	0	Leave out requantified	0.81821	0.64852	0.88008	0.86155	1.0887
Tb927.11.4220:mRNA-p1	Tb927.11.4220:mRNA-p1	2	2	2	Tb927.11.4220:mRNA-p1 | transcript=Tb927.11.4220:mRNA | gene=Tb927.11.4220 | organism=Trypanosoma_brucei_brucei_TREU927 | gene_product=palmitoyl acyltransferase 6, putative | transcript_product=palmitoyl acyltransferase 6, putative | location=Tb927_11_v5.1	0.8803	NaN	NaN	NaN	NaN	NaN	1	2	2	2	2	1	2	1	2	1	9.1	9.1	9.1	50.55	449	449	5					3				0	3.1111	0.67021	0.72165	27.942	3	1	Median	0.81815	NaN	0.8803	NaN	28.102
Tb927.11.12360:mRNA-p1	Tb927.11.12360:mRNA-p1	7	7	7	Tb927.11.12360:mRNA-p1 | transcript=Tb927.11.12360:mRNA | gene=Tb927.11.12360 | organism=Trypanosoma_brucei_brucei_TREU927 | gene_product=ankyrin repeat protein, putative | transcript_product=ankyrin repeat protein, putative | location=Tb927_11_v5.1:330224	0.88089	1.0074	0.944147	0.270034	0.998709	-0.0861616	1	7	7	7	5	7	5	7	5	7	42.8	42.8	42.8	17.515	159	159	7							12		0	4.1248	0.77495	0.95032	32.942	10	2	Leave out requantified	0.80291	0.73422	0.88089	0.99265	31.096
Tb927.8.7790:mRNA-p1	Tb927.8.7790:mRNA-p1	8	8	8	Tb927.8.7790:mRNA-p1 | transcript=Tb927.8.7790:mRNA | gene=Tb927.8.7790 | organism=Trypanosoma_brucei_brucei_TREU927 | gene_product=zinc finger domain, LSD1 subclass, putative | transcript_product=zinc finger domain, LSD1 subclass, putative | location=Tb92	0.88174	1.11084	0.99629	0.025496	0.998709	-0.0149622	1	8	8	8	7	7	7	7	7	7	69.4	69.4	69.4	13.063	121	121	8								17	0	12.189	0.72613	0.89867	7.1287	16	6	Leave out requantified	0.81528	0.68659	0.88174	0.90022	5.5227
Tb927.7.7530:mRNA-p1	Tb927.7.7530:mRNA-p1	31	26	1	Tb927.7.7530:mRNA-p1 | transcript=Tb927.7.7530:mRNA | gene=Tb927.7.7530 | organism=Trypanosoma_brucei_brucei_TREU927 | gene_product=receptor-type adenylate cyclase GRESAG 4, putative | transcript_product=receptor-type adenylate cyclase GRESAG 4, putative |	0.88178	1.16167	1.02172	0.0247471	0.998709	0.0173452	1	31	26	1	27	25	22	21	0	1	30.5	26.2	0.8	138.01	1243	1243	1.64	29	48	1						0	48.49	0.75488	0.87628	17.133	77	14	Leave out requantified	0.79505	0.63798	0.88178	0.86083	19.14
Tb927.8.870:mRNA-p1	Tb927.8.870:mRNA-p1	6	6	6	Tb927.8.870:mRNA-p1 | transcript=Tb927.8.870:mRNA | gene=Tb927.8.870 | organism=Trypanosoma_brucei_brucei_TREU927 | gene_product=CAMK/CAMKL family protein kinase, putative | transcript_product=CAMK/CAMKL family protein kinase, putative | location=Tb927_08_	0.88182	1.08082	0.981322	0.069357	0.998709	-0.0346561	1	6	6	6	4	5	4	5	4	5	28.4	28.4	28.4	33.524	296	296	6.09						10	1		0	8.8758	0.74503	0.90095	2.773	9	5	Leave out requantified	0.80199	0.66614	0.88182	0.92522	26.683
Tb927.11.8250:mRNA-p1	Tb927.11.8250:mRNA-p1	3	3	3	Tb927.11.8250:mRNA-p1 | transcript=Tb927.11.8250:mRNA | gene=Tb927.11.8250 | organism=Trypanosoma_brucei_brucei_TREU927 | gene_product=hypothetical protein, conserved | transcript_product=hypothetical protein, conserved | location=Tb927_11_v5.1:2320103-232	0.88201	NaN	NaN	NaN	NaN	NaN	1	3	3	3	2	2	2	2	2	2	21.7	21.7	21.7	19.344	184	184	7							4		0	7.1331	0.95483	1.1505	22.085	3	0	Plateau	0.81846	NaN	0.88201	NaN	12.809
Tb927.9.12320:mRNA-p1;Tb11.v5.0869.1-p1;REV__Tb927.11.13920:mRNA-p1	Tb927.9.12320:mRNA-p1	12;1;1	12;1;1	12;1;1	Tb927.9.12320:mRNA-p1 | transcript=Tb927.9.12320:mRNA | gene=Tb927.9.12320 | organism=Trypanosoma_brucei_brucei_TREU927 | gene_product=cystathione gamma lyase, putative | transcript_product=cystathione gamma lyase, putative | location=Tb927_09_v5.1:1918885	0.88216	1.05276	0.967462	0.126236	0.998709	-0.0533525	3	12	12	12	11	10	11	10	11	10	33.2	33.2	33.2	44.716	410	410;252;1089	5					31				0	96.772	0.77912	0.94021	25.414	26	14	Leave out requantified	0.82175	0.70503	0.88216	0.94988	26.697
Tb927.6.4380:mRNA-p1	Tb927.6.4380:mRNA-p1	5	5	5	Tb927.6.4380:mRNA-p1 | transcript=Tb927.6.4380:mRNA | gene=Tb927.6.4380 | organism=Trypanosoma_brucei_brucei_TREU927 | gene_product=Protein of unknown function (DUF544), putative | transcript_product=Protein of unknown function (DUF544), putative | locatio	0.88257	0.600168	0.741369	0.459374	0.998709	-0.458389	1	5	5	5	3	3	3	3	3	3	15.9	15.9	15.9	46.522	422	422	5					6				0	13.373	0.8875	1.0608	44.245	6	3	Median	0.80762	1.2288	0.88257	1.6662	20.746
Tb927.9.7690:mRNA-p1	Tb927.9.7690:mRNA-p1	7	7	7	Tb927.9.7690:mRNA-p1 | transcript=Tb927.9.7690:mRNA | gene=Tb927.9.7690 | organism=Trypanosoma_brucei_brucei_TREU927 | gene_product=SUMO-interacting motif-containing protein | transcript_product=SUMO-interacting motif-containing protein | location=Tb927_09	0.88262	0.998502	0.940561	0.307719	0.998709	-0.0911491	1	7	7	7	3	5	3	5	3	5	5.9	5.9	5.9	199.56	1857	1857	1.89	1	8							0	6.7006	0.81208	0.92637	12.532	9	3	Leave out requantified	0.83013	0.75989	0.88262	1.0015	12.009
Tb927.2.2360:mRNA-p1	Tb927.2.2360:mRNA-p1	8	8	8	Tb927.2.2360:mRNA-p1 | transcript=Tb927.2.2360:mRNA | gene=Tb927.2.2360 | organism=Trypanosoma_brucei_brucei_TREU927 | gene_product=Ankyrin repeats (3 copies)/Zinc finger, C3HC4 type (RING finger), putative | transcript_product=Ankyrin repeats (3 copies)/Z	0.88354	0.935891	0.909716	0.727678	0.998709	-0.13711	1	8	8	8	6	4	6	4	6	4	18.4	18.4	18.4	74.569	680	680	4				10					0	21.887	0.80066	0.94008	12.273	10	2	Leave out requantified	0.81387	0.77014	0.88354	1.0685	7.2588
Tb927.3.2190:mRNA-p1	Tb927.3.2190:mRNA-p1	6	6	6	Tb927.3.2190:mRNA-p1 | transcript=Tb927.3.2190:mRNA | gene=Tb927.3.2190 | organism=Trypanosoma_brucei_brucei_TREU927 | gene_product=Capping enzyme RNA triphosphatase 1 | transcript_product=Capping enzyme RNA triphosphatase 1 | location=Tb927_03_v5.1:574447	0.88417	1.1308	1.00748	0.000203333	1	-0.000130489	1	6	6	6	5	5	5	5	5	5	30.4	30.4	30.4	29.326	253	253	5.92					1	12			0	15.068	0.74442	0.86109	5.886	11	5	Leave out requantified	0.81536	0.66861	0.88417	0.88433	18.827
Tb927.7.1600:mRNA-p1	Tb927.7.1600:mRNA-p1	4	4	4	Tb927.7.1600:mRNA-p1 | transcript=Tb927.7.1600:mRNA | gene=Tb927.7.1600 | organism=Trypanosoma_brucei_brucei_TREU927 | gene_product=C-1-tetrahydrofolate synthase, cytoplasmic, putative | transcript_product=C-1-tetrahydrofolate synthase, cytoplasmic, putati	0.88419	1.05197	0.968079	0.125761	0.998709	-0.052241	1	4	4	4	2	3	2	3	2	3	20.5	20.5	20.5	31.931	298	298	6						5			0	10.579	0.78506	0.89915	22.501	4	1	Median	0.82056	0.71993	0.88419	0.9506	24.191
Tb927.9.10140:mRNA-p1	Tb927.9.10140:mRNA-p1	9	9	9	Tb927.9.10140:mRNA-p1 | transcript=Tb927.9.10140:mRNA | gene=Tb927.9.10140 | organism=Trypanosoma_brucei_brucei_TREU927 | gene_product=Uncharacterised conserved protein, putative | transcript_product=Uncharacterised conserved protein, putative | location=T	0.88459	1.13987	1.01223	0.00912814	0.998709	0.00597753	1	9	9	9	8	4	8	4	8	4	13.8	13.8	13.8	91.822	821	821	3.4			13			2			0	14.19	0.68865	0.81872	12.38	14	8	Leave out requantified	0.80334	0.66624	0.88459	0.87729	14.967
Tb927.10.14500:mRNA-p1	Tb927.10.14500:mRNA-p1	16	16	16	Tb927.10.14500:mRNA-p1 | transcript=Tb927.10.14500:mRNA | gene=Tb927.10.14500 | organism=Trypanosoma_brucei_brucei_TREU927 | gene_product=hypothetical protein, conserved | transcript_product=hypothetical protein, conserved | location=Tb927_10_v5.1:3545522-	0.88476	0.912825	0.898793	1.03434	0.998709	-0.154116	1	16	16	16	15	15	15	15	15	15	55.2	55.2	55.2	37.027	337	337	4.91			4		47	3			0	281.74	0.82419	0.95316	26.622	49	22	Leave out requantified	0.79826	0.8159	0.88476	1.0955	23.257
Tb927.3.2350:mRNA-p1	Tb927.3.2350:mRNA-p1	5	5	5	Tb927.3.2350:mRNA-p1 | transcript=Tb927.3.2350:mRNA | gene=Tb927.3.2350 | organism=Trypanosoma_brucei_brucei_TREU927 | gene_product=hypothetical protein, conserved | transcript_product=hypothetical protein, conserved | location=Tb927_03_v5.1:601321-601842(	0.88502	1.07963	0.982327	0.0671874	0.998709	-0.032838	1	5	5	5	5	3	5	3	5	3	38.7	38.7	38.7	18.773	173	173	7							11		0	13.914	0.7318	0.89768	40.214	10	6	Leave out requantified	0.7971	0.67656	0.88502	0.92624	58.392
Tb927.8.3340:mRNA-p1	Tb927.8.3340:mRNA-p1	2	2	2	Tb927.8.3340:mRNA-p1 | transcript=Tb927.8.3340:mRNA | gene=Tb927.8.3340 | organism=Trypanosoma_brucei_brucei_TREU927 | gene_product=hypothetical protein, conserved | transcript_product=hypothetical protein, conserved | location=Tb927_08_v5.1:1001110-100216	0.88519	1.13413	1.00966	0.00439111	1	0.00282513	1	2	2	2	2	2	2	2	2	2	9.1	9.1	9.1	38.392	350	350	5.25					3	1			0	13.62	0.72341	0.88346	0.86861	4	0	Leave out requantified	0.80251	0.65211	0.88519	0.88173	1.2266
Tb927.9.12480:mRNA-p1	Tb927.9.12480:mRNA-p1	10	10	10	Tb927.9.12480:mRNA-p1 | transcript=Tb927.9.12480:mRNA | gene=Tb927.9.12480 | organism=Trypanosoma_brucei_brucei_TREU927 | gene_product=dynein light chain type 1, putative | transcript_product=dynein light chain type 1, putative | location=Tb927_09_v5.1:195	0.88541	1.11677	1.00109	0.0136164	0.998709	-0.00812552	1	10	10	10	7	10	7	10	7	10	67.7	67.7	67.7	17.452	155	155	6.89					1		18		0	22.568	0.7395	0.88818	17.245	18	4	Leave out requantified	0.81694	0.67649	0.88541	0.89544	12.437
Tb927.9.5170:mRNA-p1	Tb927.9.5170:mRNA-p1	2	2	2	Tb927.9.5170:mRNA-p1 | transcript=Tb927.9.5170:mRNA | gene=Tb927.9.5170 | organism=Trypanosoma_brucei_brucei_TREU927 | gene_product=phosphomevalonate kinase protein, putative | transcript_product=phosphomevalonate kinase protein, putative | location=Tb927_	0.88553	0.988435	0.936983	0.357267	0.998709	-0.0960843	1	2	2	2	2	2	2	2	2	2	6.6	6.6	6.6	51.593	471	471	5					4				0	11.194	0.7799	0.9465	5.1984	4	0	Leave out requantified	0.811	0.74999	0.88553	1.0117	14.945
Tb927.2.1120:pseudogenic_transcript-p1;Tb11.0820:pseudogenic_transcript-p1;Tb11.v5.0295.1-p1	Tb927.2.1120:pseudogenic_transcript-p1;Tb11.0820:pseudogenic_transcript-p1	25;14;11	4;1;1	3;1;1	Tb927.2.1120:pseudogenic_transcript-p1 | transcript=Tb927.2.1120:pseudogenic_transcript | gene=Tb927.2.1120 | organism=Trypanosoma_brucei_brucei_TREU927 | gene_product=retrotransposon hot spot protein 4 (RHS4), point mutation | transcript_product=retrotran	0.88567	1.07575	0.980712	0.0732875	0.998709	-0.0349049	3	25	4	3	24	20	4	4	3	3	30.8	9	6.2	80.856	711	711;803;409	3.1			9	1					0	57.233	0.76294	0.90736	7.8569	10	3	Leave out requantified	0.82315	0.70908	0.88567	0.92958	3.3945
Tb927.4.2220:mRNA-p1	Tb927.4.2220:mRNA-p1	8	8	8	Tb927.4.2220:mRNA-p1 | transcript=Tb927.4.2220:mRNA | gene=Tb927.4.2220 | organism=Trypanosoma_brucei_brucei_TREU927 | gene_product=TPR-repeat-containing chaperone protein DNAJ, putative | transcript_product=TPR-repeat-containing chaperone protein DNAJ, pu	0.88622	1.14316	1.01469	0.0143447	0.998709	0.00938053	1	8	8	8	2	7	2	7	2	7	11.3	11.3	11.3	80.445	705	705	3			10						0	12.507	0.69293	0.87477	18.7	8	6	Median	0.82015	0.64077	0.88622	0.87477	12.857
Tb927.10.13830:mRNA-p1	Tb927.10.13830:mRNA-p1	4	4	4	Tb927.10.13830:mRNA-p1 | transcript=Tb927.10.13830:mRNA | gene=Tb927.10.13830 | organism=Trypanosoma_brucei_brucei_TREU927 | gene_product=chaperone protein DnaJ, putative | transcript_product=chaperone protein DnaJ, putative | location=Tb927_10_v5.1:337702	0.88643	1.2008	1.04361	0.060052	0.998709	0.0450357	1	4	4	4	3	3	3	3	3	3	17.5	17.5	17.5	27.234	240	240	7							6		0	7.8048	0.69321	0.81699	27.508	6	0	Leave out requantified	0.80261	0.61806	0.88643	0.83278	29.068
Tb927.8.5240:mRNA-p1	Tb927.8.5240:mRNA-p1	9	9	9	Tb927.8.5240:mRNA-p1 | transcript=Tb927.8.5240:mRNA | gene=Tb927.8.5240 | organism=Trypanosoma_brucei_brucei_TREU927 | gene_product=Domain of unknown function DUF221, putative | transcript_product=Domain of unknown function DUF221, putative | location=Tb92	0.88684	0.989805	0.938323	0.350852	0.998709	-0.094019	1	9	9	9	8	9	8	9	8	9	12	12	12	124.11	1104	1104	2.43		18	1			2			0	16.55	0.81869	0.92192	12.98	21	6	Leave out requantified	0.82559	0.77022	0.88684	1.0103	25.657
Tb927.8.7760:mRNA-p1;Tb927.4.4570:mRNA-p1	Tb927.8.7760:mRNA-p1	12;1	12;1	12;1	Tb927.8.7760:mRNA-p1 | transcript=Tb927.8.7760:mRNA | gene=Tb927.8.7760 | organism=Trypanosoma_brucei_brucei_TREU927 | gene_product=hypothetical protein, conserved | transcript_product=hypothetical protein, conserved | location=Tb927_08_v5.1:2252048-225474	0.8869	1.02714	0.957018	0.194002	0.998709	-0.0672641	2	12	12	12	8	10	8	10	8	10	19.2	19.2	19.2	98.982	899	899;902	2.44		10	8						0	17.21	0.84014	0.91791	26.42	17	4	Leave out requantified	0.8288	0.74186	0.8869	0.97358	20.577
Tb927.11.12600:mRNA-p1	Tb927.11.12600:mRNA-p1	21	21	21	Tb927.11.12600:mRNA-p1 | transcript=Tb927.11.12600:mRNA | gene=Tb927.11.12600 | organism=Trypanosoma_brucei_brucei_TREU927 | gene_product=ATP-dependent DNA helicase, putative | transcript_product=ATP-dependent DNA helicase, putative | location=Tb927_11_v5.	0.88717	1.1588	1.02299	0.0295185	0.998709	0.0199585	1	21	21	21	14	16	14	16	14	16	37.5	37.5	37.5	93.814	843	843	3			35						0	51.08	0.75343	0.86548	16.568	34	16	Leave out requantified	0.81593	0.64256	0.88717	0.86296	18.785
Tb927.10.1630:mRNA-p1	Tb927.10.1630:mRNA-p1	19	18	18	Tb927.10.1630:mRNA-p1 | transcript=Tb927.10.1630:mRNA | gene=Tb927.10.1630 | organism=Trypanosoma_brucei_brucei_TREU927 | gene_product=atp-binding cassette sub-family e member 1 | transcript_product=atp-binding cassette sub-family e member 1 | location=Tb9	0.88736	1.05024	0.968802	0.126202	0.998709	-0.0508423	1	19	18	18	19	10	18	10	18	10	42.5	41.4	41.4	71.078	631	631	4				31					0	119.02	0.7897	0.92434	29.597	30	4	Leave out requantified	0.81262	0.70865	0.88736	0.95216	25.732
Tb10.v4.0101:pseudogenic_transcript-p1;Tb927.3.460:pseudogenic_transcript-p1	Tb10.v4.0101:pseudogenic_transcript-p1	4;1	1;1	0;0	Tb10.v4.0101:pseudogenic_transcript-p1 | transcript=Tb10.v4.0101:pseudogenic_transcript | gene=Tb10.v4.0101 | organism=Trypanosoma_brucei_brucei_TREU927 | gene_product=expression site-associated gene (ESAG, pseudogene), putative | transcript_product=expres	0.88815	NaN	NaN	NaN	NaN	NaN	2	4	1	0	4	4	1	1	0	0	17.4	7.1	0	25.909	224	224;368	5					3				0	12.462	0.71504	0.92573	12.955	3	0	Median	0.81703	NaN	0.88815	NaN	18.005
Tb927.6.4520:mRNA-p1	Tb927.6.4520:mRNA-p1	12	12	12	Tb927.6.4520:mRNA-p1 | transcript=Tb927.6.4520:mRNA | gene=Tb927.6.4520 | organism=Trypanosoma_brucei_brucei_TREU927 | gene_product=Tumour suppressor, Mitostatin, putative | transcript_product=Tumour suppressor, Mitostatin, putative | location=Tb927_06_v5.	0.88907	0.980104	0.934587	0.406459	0.998709	-0.0993123	1	12	12	12	10	7	10	7	10	7	23.2	23.2	23.2	52.589	436	436	5					17				0	25.642	0.77381	0.95196	19.683	15	4	Leave out requantified	0.81395	0.75963	0.88907	1.0203	25.418
Tb927.1.2210:mRNA-p1	Tb927.1.2210:mRNA-p1	4	4	4	Tb927.1.2210:mRNA-p1 | transcript=Tb927.1.2210:mRNA | gene=Tb927.1.2210 | organism=Trypanosoma_brucei_brucei_TREU927 | gene_product=nucleosome assembly protein (NAP), putative | transcript_product=nucleosome assembly protein (NAP), putative | location=Tb92	0.8891	1.01719	0.953145	0.227918	0.998709	-0.0724962	1	4	4	4	3	4	3	4	3	4	17.3	17.3	17.3	35.904	318	318	5.44					7		2		0	7.9455	0.74542	0.91449	19.674	9	1	Leave out requantified	0.80205	0.73525	0.8891	0.9831	14.834
Tb927.8.580:mRNA-p1	Tb927.8.580:mRNA-p1	5	5	5	Tb927.8.580:mRNA-p1 | transcript=Tb927.8.580:mRNA | gene=Tb927.8.580 | organism=Trypanosoma_brucei_brucei_TREU927 | gene_product=MICOS complex subunit 40 | transcript_product=MICOS complex subunit 40 | location=Tb927_08_v5.1:164621-165688(-) | protein_leng	0.88915	1.03468	0.961916	0.167616	0.998709	-0.0601565	1	5	5	5	4	2	4	2	4	2	15.2	15.2	15.2	40.102	355	355	6						6			0.00027801	2.3755	0.77902	0.91582	19.543	6	4	Median	0.79291	0.73271	0.88915	0.96648	24.612
Tb927.8.1160:mRNA-p1;REV__Tb927.10.16180:mRNA-p1	Tb927.8.1160:mRNA-p1	47;1	7;0	7;0	Tb927.8.1160:mRNA-p1 | transcript=Tb927.8.1160:mRNA | gene=Tb927.8.1160 | organism=Trypanosoma_brucei_brucei_TREU927 | gene_product=vacuolar-type Ca2+-ATPase, putative | transcript_product=vacuolar-type Ca2+-ATPase, putative | location=Tb927_08_v5.1:369465	0.88931	0.897585	0.893448	1.58251	0.918725	-0.16256	2	47	7	7	39	38	6	4	6	4	45.4	7.8	7.8	121.24	1102	1102;276	2.83		3	8	1					0	12.919	0.8203	0.97519	16.675	10	4	Leave out requantified	0.81784	0.84729	0.88931	1.1141	15.897
Tb927.11.15270:mRNA-p1	Tb927.11.15270:mRNA-p1	9	9	9	Tb927.11.15270:mRNA-p1 | transcript=Tb927.11.15270:mRNA | gene=Tb927.11.15270 | organism=Trypanosoma_brucei_brucei_TREU927 | gene_product=phosphopantetheine adenylyltransferase, putative | transcript_product=phosphopantetheine adenylyltransferase, putative	0.88956	1.05579	0.972674	0.109854	0.998709	-0.0452582	1	9	9	9	7	9	7	9	7	9	56	56	56	28.843	268	268	6						18			0	33.838	0.73407	0.89233	9.5662	16	3	Leave out requantified	0.8207	0.71461	0.88956	0.94716	15.272
Tb927.7.3570:mRNA-p1	Tb927.7.3570:mRNA-p1	4	4	4	Tb927.7.3570:mRNA-p1 | transcript=Tb927.7.3570:mRNA | gene=Tb927.7.3570 | organism=Trypanosoma_brucei_brucei_TREU927 | gene_product=hypothetical protein, conserved | transcript_product=hypothetical protein, conserved | location=Tb927_07_v5.1:927142-929346(	0.88965	NaN	NaN	NaN	NaN	NaN	1	4	4	4	3	1	3	1	3	1	11.6	11.6	11.6	79.931	734	734	4				4					0	4.2979	0.76702	0.90654	33.256	4	3	Median	0.84369	NaN	0.88965	NaN	40.165
Tb927.6.3310:mRNA-p1	Tb927.6.3310:mRNA-p1	6	6	6	Tb927.6.3310:mRNA-p1 | transcript=Tb927.6.3310:mRNA | gene=Tb927.6.3310 | organism=Trypanosoma_brucei_brucei_TREU927 | gene_product=cysteine peptidase, Clan CA, family C2, putative | transcript_product=cysteine peptidase, Clan CA, family C2, putative | loc	0.89026	1.08453	0.987394	0.0515992	0.998709	-0.025317	1	6	6	6	2	6	2	6	2	6	7.3	7.3	7.3	113.38	1010	1010	2.25		6	2						0	10.256	0.73277	0.96012	12.254	8	0	Leave out requantified	0.81528	0.6791	0.89026	0.92206	17.523
Tb927.9.3620:mRNA-p1	Tb927.9.3620:mRNA-p1	4	4	4	Tb927.9.3620:mRNA-p1 | transcript=Tb927.9.3620:mRNA | gene=Tb927.9.3620 | organism=Trypanosoma_brucei_brucei_TREU927 | gene_product=hypothetical protein, conserved | transcript_product=hypothetical protein, conserved | location=Tb927_09_v5.1:725951-726646(	0.8906	1.06463	0.977617	0.0885785	0.998709	-0.0383965	1	4	4	4	4	4	4	4	4	4	19.9	19.9	19.9	25.222	231	231	7							11		0	19.645	0.78604	0.93463	13.949	11	4	Leave out requantified	0.83398	0.71005	0.8906	0.93929	20.764
Tb927.11.15490:mRNA-p1	Tb927.11.15490:mRNA-p1	9	8	8	Tb927.11.15490:mRNA-p1 | transcript=Tb927.11.15490:mRNA | gene=Tb927.11.15490 | organism=Trypanosoma_brucei_brucei_TREU927 | gene_product=Tb-291 membrane associated protein, putative | transcript_product=Tb-291 membrane associated protein, putative | locat	0.89185	0.989903	0.940876	0.352909	0.998709	-0.089884	1	9	8	8	6	6	5	5	5	5	53.3	14.3	14.3	82.785	718	718	2		10							0	8.6412	0.79078	0.98516	16.319	8	1	Leave out requantified	0.81585	0.77102	0.89185	1.0102	23.995
Tb927.8.5980:mRNA-p1	Tb927.8.5980:mRNA-p1	4	4	4	Tb927.8.5980:mRNA-p1 | transcript=Tb927.8.5980:mRNA | gene=Tb927.8.5980 | organism=Trypanosoma_brucei_brucei_TREU927 | gene_product=TFIIH basal transcription factor complex helicase subunit, putative | transcript_product=TFIIH basal transcription factor co	0.89185	1.19019	1.04102	0.0603725	0.998709	0.0430341	1	4	4	4	3	3	3	3	3	3	9	9	9	90.811	803	803	3			8						0	8.8398	0.63679	0.78799	10.861	6	2	Leave out requantified	0.84829	0.61306	0.89185	0.8402	12.492
Tb927.4.1150:mRNA-p1	Tb927.4.1150:mRNA-p1	9	9	9	Tb927.4.1150:mRNA-p1 | transcript=Tb927.4.1150:mRNA | gene=Tb927.4.1150 | organism=Trypanosoma_brucei_brucei_TREU927 | gene_product=hypothetical protein, conserved | transcript_product=hypothetical protein, conserved | location=Tb927_04_v5.1:302414-304639(	0.89187	0.961446	0.926658	0.538625	0.998709	-0.110908	1	9	9	9	2	9	2	9	2	9	21.2	21.2	21.2	83.151	741	741	3			11						0	16.632	0.80286	0.97122	10.864	11	5	Leave out requantified	0.83443	0.77291	0.89187	1.0401	9.1028
Tb927.10.10330:mRNA-p1	Tb927.10.10330:mRNA-p1	3	3	3	Tb927.10.10330:mRNA-p1 | transcript=Tb927.10.10330:mRNA | gene=Tb927.10.10330 | organism=Trypanosoma_brucei_brucei_TREU927 | gene_product=Anaphase-promoting complex subunit CDC27 | transcript_product=Anaphase-promoting complex subunit CDC27 | location=Tb92	0.89208	NaN	NaN	NaN	NaN	NaN	1	3	3	3	2	1	2	1	2	1	10.2	10.2	10.2	62.877	557	557	4				4					0	4.3358	0.83689	0.91392	20.361	4	2	Median	0.83664	NaN	0.89208	NaN	13.86
Tb927.10.8110:mRNA-p1	Tb927.10.8110:mRNA-p1	2	2	2	Tb927.10.8110:mRNA-p1 | transcript=Tb927.10.8110:mRNA | gene=Tb927.10.8110 | organism=Trypanosoma_brucei_brucei_TREU927 | gene_product=Protein of unknown function (DUF2453), putative | transcript_product=Protein of unknown function (DUF2453), putative | lo	0.89273	NaN	NaN	NaN	NaN	NaN	1	2	2	2	2	2	2	2	2	2	7.7	7.7	7.7	30.41	274	274	6						5			0	3.4108	0.98408	1.3068	30.478	3	1	Plateau	0.81157	NaN	0.89273	NaN	29.83
Tb927.1.1990:mRNA-p1	Tb927.1.1990:mRNA-p1	2	2	2	Tb927.1.1990:mRNA-p1 | transcript=Tb927.1.1990:mRNA | gene=Tb927.1.1990 | organism=Trypanosoma_brucei_brucei_TREU927 | gene_product=Pre-mRNA-splicing factor 38, putative | transcript_product=Pre-mRNA-splicing factor 38, putative | location=Tb927_01_v5.1:51	0.89296	1.00867	0.950817	0.260843	0.998709	-0.0754358	1	2	2	2	2	2	2	2	2	2	9.6	9.6	9.6	22.055	198	198	7							4		0	3.3446	0.79221	0.9409	8.0846	4	0	Leave out requantified	0.83385	0.75266	0.89296	0.9914	14.873
Tb927.9.3280:mRNA-p1	Tb927.9.3280:mRNA-p1	16	16	16	Tb927.9.3280:mRNA-p1 | transcript=Tb927.9.3280:mRNA | gene=Tb927.9.3280 | organism=Trypanosoma_brucei_brucei_TREU927 | gene_product=exopolyphosphatase | transcript_product=exopolyphosphatase | location=Tb927_09_v5.1:693332-694483(+) | protein_length=383 |	0.89302	1.0287	0.96086	0.183089	0.998709	-0.0612062	1	16	16	16	14	14	14	14	14	14	47.8	47.8	47.8	42.865	383	383	5.7					13	30			0	78.836	0.78696	0.94004	7.1268	40	14	Leave out requantified	0.80202	0.73293	0.89302	0.9721	8.5775
Tb927.10.15730:mRNA-p1;Tb11.v5.0440.1-p1	Tb927.10.15730:mRNA-p1	8;1	8;1	8;1	Tb927.10.15730:mRNA-p1 | transcript=Tb927.10.15730:mRNA | gene=Tb927.10.15730 | organism=Trypanosoma_brucei_brucei_TREU927 | gene_product=SPRY domain/Ankyrin repeats (3 copies), putative | transcript_product=SPRY domain/Ankyrin repeats (3 copies), putative	0.89331	0.590737	0.742024	0.437012	0.998709	-0.461089	2	8	8	8	6	3	6	3	6	3	3.3	3.3	3.3	383.41	3460	3460;359	1.33	6	3							0	4.4231	0.92486	0.99056	28.458	9	2	Leave out requantified	0.81593	1.2914	0.89331	1.6928	15.227
Tb927.3.2330:mRNA-p1	Tb927.3.2330:mRNA-p1	2	2	2	Tb927.3.2330:mRNA-p1 | transcript=Tb927.3.2330:mRNA | gene=Tb927.3.2330 | organism=Trypanosoma_brucei_brucei_TREU927 | gene_product=kinetoplastid kinetochore protein 17 | transcript_product=kinetoplastid kinetochore protein 17 | location=Tb927_03_v5.1:5976	0.89333	NaN	NaN	NaN	NaN	NaN	1	2	2	2	2	0	2	0	2	0	3.1	3.1	3.1	67.492	618	618	4				3					0.000546	2.0337	0.8463	0.89333	44.176	3	3	Median	0.8463	NaN	0.89333	NaN	44.176
Tb927.10.2570:mRNA-p1;Tb11.v5.0498.1-p1	Tb927.10.2570:mRNA-p1;Tb11.v5.0498.1-p1	19;15	19;15	19;15	Tb927.10.2570:mRNA-p1 | transcript=Tb927.10.2570:mRNA | gene=Tb927.10.2570 | organism=Trypanosoma_brucei_brucei_TREU927 | gene_product=lysosomal alpha-mannosidase precursor, putative | transcript_product=lysosomal alpha-mannosidase precursor, putative | lo	0.89366	1.08975	0.991706	0.0383306	0.998709	-0.0191011	2	19	19	19	17	12	17	12	17	12	28.3	28.3	28.3	111.75	997	997;708	5.55		1		17			2	11	0	95.876	0.76146	0.91764	20.804	29	9	Leave out requantified	0.82234	0.69548	0.89366	0.91764	7.7983
Tb927.3.2470:mRNA-p1	Tb927.3.2470:mRNA-p1	8	8	8	Tb927.3.2470:mRNA-p1 | transcript=Tb927.3.2470:mRNA | gene=Tb927.3.2470 | organism=Trypanosoma_brucei_brucei_TREU927 | gene_product=Pumilio homology domain family member 8 | transcript_product=Pumilio homology domain family member 8 | location=Tb927_03_v5.	0.89407	0.988142	0.941106	0.36408	0.998709	-0.0893748	1	8	8	8	8	2	8	2	8	2	17.9	17.9	17.9	69.055	604	604	4.1				9	1				0	7.9125	0.80655	0.96963	11.443	9	5	Leave out requantified	0.83268	0.75178	0.89407	1.012	11.615
Tb927.7.4490:mRNA-p1;Tb11.v5.0262.1-p1	Tb927.7.4490:mRNA-p1;Tb11.v5.0262.1-p1	15;15	15;15	15;15	Tb927.7.4490:mRNA-p1 | transcript=Tb927.7.4490:mRNA | gene=Tb927.7.4490 | organism=Trypanosoma_brucei_brucei_TREU927 | gene_product=hypothetical protein, conserved | transcript_product=hypothetical protein, conserved | location=Tb927_07_v5.1:1192649-119758	0.89412	1.00453	0.949325	0.279263	0.998709	-0.0774692	2	15	15	15	13	6	13	6	13	6	12.2	12.2	12.2	180.77	1643	1643;1643	2		21							0	19.036	0.81135	0.95613	17.202	21	5	Leave out requantified	0.82035	0.75884	0.89412	0.99549	16.827
Tb927.9.11500:mRNA-p1	Tb927.9.11500:mRNA-p1	7	7	7	Tb927.9.11500:mRNA-p1 | transcript=Tb927.9.11500:mRNA | gene=Tb927.9.11500 | organism=Trypanosoma_brucei_brucei_TREU927 | gene_product=anaphase-promoting complex subunit 2 | transcript_product=anaphase-promoting complex subunit 2 | location=Tb927_09_v5.1:1	0.895	1.11904	1.00702	0.00191377	1	0.00111305	1	7	7	7	4	6	4	6	4	6	12.7	12.7	12.7	85.912	770	770	3			10						0	15.206	0.64481	0.87539	20.197	10	4	Leave out requantified	0.80451	0.65591	0.895	0.89362	89.539
Tb927.10.6720:mRNA-p1;Tb11.v5.0578.1-p1;Tb927.10.6740:mRNA-p1;Tb927.10.6730:mRNA-p1	Tb927.10.6720:mRNA-p1;Tb11.v5.0578.1-p1;Tb927.10.6740:mRNA-p1;Tb927.10.6730:mRNA-p1	5;5;4;4	5;5;4;4	4;4;3;3	Tb927.10.6720:mRNA-p1 | transcript=Tb927.10.6720:mRNA | gene=Tb927.10.6720 | organism=Trypanosoma_brucei_brucei_TREU927 | gene_product=Plasma-membrane choline transporter, putative | transcript_product=Plasma-membrane choline transporter, putative | locati	0.89541	1.19835	1.04688	0.0711186	0.998709	0.0508355	4	5	5	4	3	5	3	5	2	4	8	8	6.3	53.448	489	489;489;490;490	5.93			2	1	1	3	6	1	0.00028474	2.8265	0.61978	0.85146	21.282	14	0	Leave out requantified	0.81405	0.61406	0.89541	0.83448	28.106
Tb927.8.2970:mRNA-p1	Tb927.8.2970:mRNA-p1	11	11	11	Tb927.8.2970:mRNA-p1 | transcript=Tb927.8.2970:mRNA | gene=Tb927.8.2970 | organism=Trypanosoma_brucei_brucei_TREU927 | gene_product=hypothetical protein, conserved | transcript_product=hypothetical protein, conserved | location=Tb927_08_v5.1:895734-896648(	0.89584	1.05733	0.976584	0.0976577	0.998709	-0.0391318	1	11	11	11	10	8	10	8	10	8	47.4	47.4	47.4	34.712	304	304	6						19			0	21.046	0.76037	0.8961	8.3905	17	6	Leave out requantified	0.80137	0.71196	0.89584	0.94578	12.751
Tb927.11.13860:mRNA-p1	Tb927.11.13860:mRNA-p1	5	5	5	Tb927.11.13860:mRNA-p1 | transcript=Tb927.11.13860:mRNA | gene=Tb927.11.13860 | organism=Trypanosoma_brucei_brucei_TREU927 | gene_product=hypothetical protein, conserved | transcript_product=hypothetical protein, conserved | location=Tb927_11_v5.1:3685207-	0.89592	0.993345	0.944632	0.335954	0.998709	-0.0840961	1	5	5	5	4	4	4	4	4	4	26.8	26.8	26.8	29.725	265	265	6						9			0	8.1076	0.74493	0.93183	13.645	9	3	Leave out requantified	0.83347	0.767	0.89592	1.0067	12.229
Tb927.4.2210:mRNA-p1	Tb927.4.2210:mRNA-p1	3	3	3	Tb927.4.2210:mRNA-p1 | transcript=Tb927.4.2210:mRNA | gene=Tb927.4.2210 | organism=Trypanosoma_brucei_brucei_TREU927 | gene_product=hypothetical protein, conserved | transcript_product=hypothetical protein, conserved | location=Tb927_04_v5.1:572177-572656(	0.89604	1.053	0.974519	0.10794	0.998709	-0.0419316	1	3	3	3	2	3	2	3	2	3	26.4	26.4	26.4	17.877	159	159	7							5		0	3.3806	0.70796	0.94033	4.4099	5	2	Median	0.82115	0.70146	0.89604	0.94967	5.7868
Tb927.11.1450:mRNA-p1	Tb927.11.1450:mRNA-p1	70	70	70	Tb927.11.1450:mRNA-p1 | transcript=Tb927.11.1450:mRNA | gene=Tb927.11.1450 | organism=Trypanosoma_brucei_brucei_TREU927 | gene_product=2-oxoglutarate dehydrogenase E1 component, putative | transcript_product=2-oxoglutarate dehydrogenase E1 component, putat	0.8962	1.23933	1.06776	0.0965729	0.998709	0.0757243	1	70	70	70	63	63	63	63	63	63	66.5	66.5	66.5	113.38	1008	1008	2.55	2	147	96	6	3	6	1		0	323.31	0.72974	0.84834	9.4795	254	45	Leave out requantified	0.81796	0.60117	0.8962	0.80689	10.765
Tb927.10.13840:mRNA-p1	Tb927.10.13840:mRNA-p1	5	5	5	Tb927.10.13840:mRNA-p1 | transcript=Tb927.10.13840:mRNA | gene=Tb927.10.13840 | organism=Trypanosoma_brucei_brucei_TREU927 | gene_product=Domain of unknown function (DUF4475), putative | transcript_product=Domain of unknown function (DUF4475), putative | l	0.89625	1.19373	1.04499	0.0692258	0.998709	0.0487251	1	5	5	5	5	4	5	4	5	4	21.1	21.1	21.1	37.882	342	342	6						9			0	23.122	0.76945	0.874	16.152	9	3	Leave out requantified	0.83068	0.63793	0.89625	0.83771	14.895
Tb927.11.3360:mRNA-p1	Tb927.11.3360:mRNA-p1	18	18	18	Tb927.11.3360:mRNA-p1 | transcript=Tb927.11.3360:mRNA | gene=Tb927.11.3360 | organism=Trypanosoma_brucei_brucei_TREU927 | gene_product=Component of motile flagella 22 | transcript_product=Component of motile flagella 22 | location=Tb927_11_v5.1:986248-9889	0.89643	0.835213	0.865821	0.816429	0.998709	-0.208761	1	18	18	18	12	13	12	13	12	13	26	26	26	102.85	909	909	3.16		9	19	6		3			0	38.982	0.94543	1.1973	23.457	32	16	Leave out requantified	0.83316	0.87744	0.89643	1.1973	19.406
Tb927.8.1560:mRNA-p1	Tb927.8.1560:mRNA-p1	13	13	13	Tb927.8.1560:mRNA-p1 | transcript=Tb927.8.1560:mRNA | gene=Tb927.8.1560 | organism=Trypanosoma_brucei_brucei_TREU927 | gene_product=hypothetical protein, conserved | transcript_product=hypothetical protein, conserved | location=Tb927_08_v5.1:508257-510107(	0.89755	0.936856	0.917203	0.811518	0.998709	-0.125018	1	13	13	13	8	9	8	9	8	9	28.4	28.4	28.4	69.483	616	616	4.25				17	2		1		0	56.04	0.80826	0.95989	13.591	20	8	Leave out requantified	0.83783	0.80729	0.89755	1.0674	9.9423
Tb927.9.4390:mRNA-p1	Tb927.9.4390:mRNA-p1	5	5	5	Tb927.9.4390:mRNA-p1 | transcript=Tb927.9.4390:mRNA | gene=Tb927.9.4390 | organism=Trypanosoma_brucei_brucei_TREU927 | gene_product=DNA-damage inducible protein DDI1-like protein | transcript_product=DNA-damage inducible protein DDI1-like protein | locatio	0.89773	1.08322	0.990477	0.0428829	0.998709	-0.0201573	1	5	5	5	3	4	3	4	3	4	21.2	21.2	21.2	40.992	378	378	5					9				0	34.22	0.76848	0.91647	1.4815	8	3	Leave out requantified	0.82749	0.70238	0.89773	0.92317	16.431
Tb927.3.1340:mRNA-p1	Tb927.3.1340:mRNA-p1	8	8	8	Tb927.3.1340:mRNA-p1 | transcript=Tb927.3.1340:mRNA | gene=Tb927.3.1340 | organism=Trypanosoma_brucei_brucei_TREU927 | gene_product=Nuclear cap-binding protein subunit 66 | transcript_product=Nuclear cap-binding protein subunit 66 | location=Tb927_03_v5.1:	0.89785	0.953562	0.925706	0.628151	0.998709	-0.112028	1	8	8	8	8	2	8	2	8	2	20	20	20	66.646	586	586	4				10					0	27	0.83633	0.91795	20.961	10	3	Leave out requantified	0.85281	0.78868	0.89785	1.0487	21.86
Tb927.9.13030:mRNA-p1	Tb927.9.13030:mRNA-p1	10	10	10	Tb927.9.13030:mRNA-p1 | transcript=Tb927.9.13030:mRNA | gene=Tb927.9.13030 | organism=Trypanosoma_brucei_brucei_TREU927 | gene_product=QA-SNARE protein putative | transcript_product=QA-SNARE protein putative | location=Tb927_09_v5.1:2058793-2059710(+) | pr	0.89825	1.0583	0.978276	0.0918893	0.998709	-0.03653	1	10	10	10	10	6	10	6	10	6	38.7	38.7	38.7	35.982	305	305	6.21						17		2	0	22.239	0.79445	0.90628	16.139	16	2	Leave out requantified	0.81365	0.69527	0.89825	0.94491	15.085
Tb927.2.1330:pseudogenic_transcript-p1	Tb927.2.1330:pseudogenic_transcript-p1	16	4	4	Tb927.2.1330:pseudogenic_transcript-p1 | transcript=Tb927.2.1330:pseudogenic_transcript | gene=Tb927.2.1330 | organism=Trypanosoma_brucei_brucei_TREU927 | gene_product=retrotransposon hot spot protein 6 (RHS6), degenerate | transcript_product=retrotranspos	0.89843	0.97229	0.93536	0.472818	0.998709	-0.0975319	1	16	4	4	14	13	3	3	3	3	25.4	6.3	6.3	65.638	602	602	3.08		1	10	2					0	17.903	0.79769	0.92886	15.573	13	3	Leave out requantified	0.81421	0.75339	0.89843	1.0285	1.792
Tb927.3.1280:mRNA-p1	Tb927.3.1280:mRNA-p1	2	2	2	Tb927.3.1280:mRNA-p1 | transcript=Tb927.3.1280:mRNA | gene=Tb927.3.1280 | organism=Trypanosoma_brucei_brucei_TREU927 | gene_product=NPL4 family, putative | transcript_product=NPL4 family, putative | location=Tb927_03_v5.1:315296-316522(+) | protein_length=	0.89872	1.17447	1.03659	0.0589035	0.998709	0.038975	1	2	2	2	2	1	2	1	2	1	6.1	6.1	6.1	45.907	408	408	5.5					3	3			0	9.586	0.8315	0.89872	26.012	5	1	Median	0.8315	0.64362	0.89872	0.85145	22.168
Tb927.8.560:mRNA-p1	Tb927.8.560:mRNA-p1	4	4	4	Tb927.8.560:mRNA-p1 | transcript=Tb927.8.560:mRNA | gene=Tb927.8.560 | organism=Trypanosoma_brucei_brucei_TREU927 | gene_product=hypothetical protein, conserved | transcript_product=hypothetical protein, conserved | location=Tb927_08_v5.1:160844-162577(-)	0.89875	1.22782	1.06329	0.0940255	0.998709	0.0710469	1	4	4	4	3	3	3	3	3	3	9	9	9	64.616	577	577	5					6				0	29.736	0.71802	0.85556	4.6994	6	2	Leave out requantified	0.84129	0.61281	0.89875	0.81445	25.458
Tb927.6.3900:mRNA-p1	Tb927.6.3900:mRNA-p1	3	3	3	Tb927.6.3900:mRNA-p1 | transcript=Tb927.6.3900:mRNA | gene=Tb927.6.3900 | organism=Trypanosoma_brucei_brucei_TREU927 | gene_product=hypothetical protein, conserved | transcript_product=hypothetical protein, conserved | location=Tb927_06_v5.1:1152745-115462	0.89887	NaN	NaN	NaN	NaN	NaN	1	3	3	3	2	1	2	1	2	1	8.3	8.3	8.3	68.025	627	627	4				3					0	4.1494	0.80207	0.92526	17.742	3	1	Plateau	0.80207	NaN	0.89887	NaN	24.979
Tb927.6.1430:mRNA-p1	Tb927.6.1430:mRNA-p1	7	7	7	Tb927.6.1430:mRNA-p1 | transcript=Tb927.6.1430:mRNA | gene=Tb927.6.1430 | organism=Trypanosoma_brucei_brucei_TREU927 | gene_product=hypothetical protein, conserved | transcript_product=hypothetical protein, conserved | location=Tb927_06_v5.1:509159-511468(	0.89889	0.981451	0.94017	0.40971	0.998709	-0.090398	1	7	7	7	6	6	6	6	6	6	11.7	11.7	11.7	87.828	769	769	3			12						0	19.972	0.81115	0.96723	10.698	11	1	Leave out requantified	0.83688	0.78621	0.89889	1.0189	12.331
Tb927.7.5150:mRNA-p1	Tb927.7.5150:mRNA-p1	8	8	8	Tb927.7.5150:mRNA-p1 | transcript=Tb927.7.5150:mRNA | gene=Tb927.7.5150 | organism=Trypanosoma_brucei_brucei_TREU927 | gene_product=hypothetical protein, conserved | transcript_product=hypothetical protein, conserved | location=Tb927_07_v5.1:1356180-136054	0.8989	1.10796	1.00343	0.00540547	0.998771	-0.0029311	1	8	8	8	7	5	7	5	7	5	7.2	7.2	7.2	158.06	1454	1454	2		13							0	16.998	0.78584	0.94304	26.763	12	4	Leave out requantified	0.82371	0.68823	0.8989	0.90256	33.178
Tb927.11.6660:mRNA-p1	Tb927.11.6660:mRNA-p1	4	4	4	Tb927.11.6660:mRNA-p1 | transcript=Tb927.11.6660:mRNA | gene=Tb927.11.6660 | organism=Trypanosoma_brucei_brucei_TREU927 | gene_product=Tex-like protein N-terminal domain/Helix-hairpin-helix motif containing protein, putative | transcript_product=Tex-like p	0.89893	NaN	NaN	NaN	NaN	NaN	1	4	4	4	4	0	4	0	4	0	4.6	4.6	4.6	103.55	935	935	3			4						0.0034256	1.4722	0.8344	0.89893	114.84	4	3	Median	0.8344	NaN	0.89893	NaN	114.84
Tb927.8.710:mRNA-p1	Tb927.8.710:mRNA-p1	7	7	7	Tb927.8.710:mRNA-p1 | transcript=Tb927.8.710:mRNA | gene=Tb927.8.710 | organism=Trypanosoma_brucei_brucei_TREU927 | gene_product=RNA-binding protein, putative | transcript_product=RNA-binding protein, putative | location=Tb927_08_v5.1:196484-200617(-) | pr	0.89924	0.93791	0.918575	0.811646	0.998709	-0.12285	1	7	7	7	3	6	3	6	3	6	8.3	8.3	8.3	149.48	1377	1377	3		7		1	1		1		0.00055081	2.209	0.78931	0.9708	14.084	10	5	Leave out requantified	0.82869	0.78931	0.89924	1.0662	8.0321
Tb927.11.3350:mRNA-p1	Tb927.11.3350:mRNA-p1	19	19	19	Tb927.11.3350:mRNA-p1 | transcript=Tb927.11.3350:mRNA | gene=Tb927.11.3350 | organism=Trypanosoma_brucei_brucei_TREU927 | gene_product=phospholipid-transporting ATPase 1-like protein, putative | transcript_product=phospholipid-transporting ATPase 1-like pr	0.89928	0.915081	0.90718	1.24611	0.998709	-0.140594	1	19	19	19	14	9	14	9	14	9	18.9	18.9	18.9	126.55	1128	1128	2.57		10	13						0	27.19	0.83501	0.9338	23.133	20	7	Leave out requantified	0.83004	0.83501	0.89928	1.0928	9.7193
Tb927.10.6980:mRNA-p1	Tb927.10.6980:mRNA-p1	6	6	6	Tb927.10.6980:mRNA-p1 | transcript=Tb927.10.6980:mRNA | gene=Tb927.10.6980 | organism=Trypanosoma_brucei_brucei_TREU927 | gene_product=caltractin, putative | transcript_product=caltractin, putative | location=Tb927_10_v5.1:1761405-1761959(+) | protein_leng	0.89929	0.981258	0.940274	0.411493	0.998709	-0.0902186	1	6	6	6	6	5	6	5	6	5	35.9	35.9	35.9	20.68	184	184	7							11		0	9.1312	0.82711	0.97784	24.21	11	2	Leave out requantified	0.84536	0.75002	0.89929	1.0191	22.143
Tb927.8.3920:mRNA-p1;Tb927.8.3500:mRNA-p1	Tb927.8.3920:mRNA-p1;Tb927.8.3500:mRNA-p1	4;4	4;4	4;4	Tb927.8.3920:mRNA-p1 | transcript=Tb927.8.3920:mRNA | gene=Tb927.8.3920 | organism=Trypanosoma_brucei_brucei_TREU927 | gene_product=mms19 nucleotide excision repair protein homolog | transcript_product=mms19 nucleotide excision repair protein homolog | loc	0.89952	1.55766	1.22859	0.187545	0.998709	0.243302	2	4	4	4	3	2	3	2	3	2	5.5	5.5	5.5	104.03	947	947;947	3			5						0.00028662	2.9176	0.70665	0.84983	32.74	4	2	Median	0.80827	0.48721	0.89952	0.64199	12.275
Tb927.11.10120:mRNA-p1	Tb927.11.10120:mRNA-p1	14	14	14	Tb927.11.10120:mRNA-p1 | transcript=Tb927.11.10120:mRNA | gene=Tb927.11.10120 | organism=Trypanosoma_brucei_brucei_TREU927 | gene_product=hypothetical protein, conserved | transcript_product=hypothetical protein, conserved | location=Tb927_11_v5.1:2710406-	0.89978	1.039	0.969392	0.141888	0.998709	-0.0485772	1	14	14	14	9	12	9	12	9	12	21.3	21.3	21.3	92.377	802	802	3			21						0	14.53	0.75468	0.97756	23.26	21	9	Leave out requantified	0.8197	0.73289	0.89978	0.96246	26.689
Tb927.10.4070:mRNA-p1	Tb927.10.4070:mRNA-p1	5	5	5	Tb927.10.4070:mRNA-p1 | transcript=Tb927.10.4070:mRNA | gene=Tb927.10.4070 | organism=Trypanosoma_brucei_brucei_TREU927 | gene_product=hypothetical protein, conserved | transcript_product=hypothetical protein, conserved | location=Tb927_10_v5.1:1073004-107	0.89986	1.06475	0.982304	0.0749471	0.998709	-0.0308582	1	5	5	5	4	4	4	4	4	4	23	23	23	36.601	330	330	6						8			0	16.354	0.77955	0.94472	4.344	7	0	Leave out requantified	0.8355	0.71112	0.89986	0.93919	6.2409
Tb927.11.14690:mRNA-p1	Tb927.11.14690:mRNA-p1	8	8	8	Tb927.11.14690:mRNA-p1 | transcript=Tb927.11.14690:mRNA | gene=Tb927.11.14690 | organism=Trypanosoma_brucei_brucei_TREU927 | gene_product=Microtubule-binding protein MIP-T3, putative | transcript_product=Microtubule-binding protein MIP-T3, putative | locat	0.90039	1.01384	0.957114	0.234394	0.998709	-0.0657748	1	8	8	8	7	7	7	7	7	7	38.1	38.1	38.1	30.335	270	270	6						15			0	18.388	0.73925	0.97191	21.871	14	4	Leave out requantified	0.80242	0.73077	0.90039	0.98635	25.331
Tb927.10.9240:mRNA-p1	Tb927.10.9240:mRNA-p1	4	4	4	Tb927.10.9240:mRNA-p1 | transcript=Tb927.10.9240:mRNA | gene=Tb927.10.9240 | organism=Trypanosoma_brucei_brucei_TREU927 | gene_product=Tir chaperone protein (CesT) family, putative | transcript_product=Tir chaperone protein (CesT) family, putative | locati	0.9005	NaN	NaN	NaN	NaN	NaN	1	4	4	4	3	1	3	1	3	1	14.2	14.2	14.2	39.755	365	365	5.2			1		2	1	1		0	22.513	0.82053	0.9005	10.841	3	0	Median	0.82053	NaN	0.9005	NaN	10.841
Tb927.10.7140:mRNA-p1	Tb927.10.7140:mRNA-p1	2	2	2	Tb927.10.7140:mRNA-p1 | transcript=Tb927.10.7140:mRNA | gene=Tb927.10.7140 | organism=Trypanosoma_brucei_brucei_TREU927 | gene_product=membrane-bound acid phosphatase 2 | transcript_product=membrane-bound acid phosphatase 2 | location=Tb927_10_v5.1:1798287	0.90068	1.18226	1.04147	0.0677706	0.998709	0.0453149	1	2	2	2	1	2	1	2	1	2	5.8	5.8	5.8	56.677	501	501	3.33			4	2					0	32.137	0.77137	0.87283	26.531	6	5	Median	0.8504	0.65366	0.90068	0.84584	14.81
Tb927.11.6310:mRNA-p1	Tb927.11.6310:mRNA-p1	3	3	3	Tb927.11.6310:mRNA-p1 | transcript=Tb927.11.6310:mRNA | gene=Tb927.11.6310 | organism=Trypanosoma_brucei_brucei_TREU927 | gene_product=hypothetical protein, conserved | transcript_product=hypothetical protein, conserved | location=Tb927_11_v5.1:1773138-177	0.90083	NaN	NaN	NaN	NaN	NaN	1	3	3	3	2	1	2	1	2	1	13.7	13.7	13.7	31.407	284	284	6						3			0	3.5222	0.69182	0.74715	22.816	3	3	Median	0.8356	NaN	0.90083	NaN	26.452
Tb927.7.970:mRNA-p1	Tb927.7.970:mRNA-p1	5	5	5	Tb927.7.970:mRNA-p1 | transcript=Tb927.7.970:mRNA | gene=Tb927.7.970 | organism=Trypanosoma_brucei_brucei_TREU927 | gene_product=NMD3 family, putative | transcript_product=NMD3 family, putative | location=Tb927_07_v5.1:250779-252407(+) | protein_length=542	0.90095	NaN	NaN	NaN	NaN	NaN	1	5	5	5	5	0	5	0	5	0	11.4	11.4	11.4	62.792	542	542	4				5					0	10.685	0.85135	0.90095	3.3966	4	1	Leave out requantified	0.85135	NaN	0.90095	NaN	3.3966
Tb927.7.4040:mRNA-p1	Tb927.7.4040:mRNA-p1	5	5	5	Tb927.7.4040:mRNA-p1 | transcript=Tb927.7.4040:mRNA | gene=Tb927.7.4040 | organism=Trypanosoma_brucei_brucei_TREU927 | gene_product=hypothetical protein, conserved | transcript_product=hypothetical protein, conserved | location=Tb927_07_v5.1:1069643-107220	0.90112	1.0377	0.96941	0.144233	0.998709	-0.04841	1	5	5	5	4	3	4	3	4	3	8	8	8	92.82	852	852	3			7						0	6.0053	0.80026	0.92555	23.324	6	3	Median	0.85683	0.73603	0.90112	0.96367	27.633
Tb927.11.12940:mRNA-p1	Tb927.11.12940:mRNA-p1	5	5	5	Tb927.11.12940:mRNA-p1 | transcript=Tb927.11.12940:mRNA | gene=Tb927.11.12940 | organism=Trypanosoma_brucei_brucei_TREU927 | gene_product=Uncharacterised protein family (UPF0160), putative | transcript_product=Uncharacterised protein family (UPF0160), puta	0.90121	1.05024	0.975727	0.107695	0.998709	-0.0396704	1	5	5	5	5	3	5	3	5	3	12.9	12.9	12.9	43.333	394	394	5					9				0	7.44	0.74392	0.84926	13.322	8	2	Leave out requantified	0.82259	0.68445	0.90121	0.95216	14.585
Tb927.11.11300:mRNA-p1	Tb927.11.11300:mRNA-p1	2	2	2	Tb927.11.11300:mRNA-p1 | transcript=Tb927.11.11300:mRNA | gene=Tb927.11.11300 | organism=Trypanosoma_brucei_brucei_TREU927 | gene_product=hypothetical protein, conserved | transcript_product=hypothetical protein, conserved | location=Tb927_11_v5.1:3023331-	0.90163	NaN	NaN	NaN	NaN	NaN	1	2	2	2	2	1	2	1	2	1	15.9	15.9	15.9	21.201	189	189	7							3		0	3.2635	0.81975	0.90926	1.205	3	0	Median	0.83638	NaN	0.90163	NaN	1.5593
Tb927.11.12060:mRNA-p1	Tb927.11.12060:mRNA-p1	9	9	9	Tb927.11.12060:mRNA-p1 | transcript=Tb927.11.12060:mRNA | gene=Tb927.11.12060 | organism=Trypanosoma_brucei_brucei_TREU927 | gene_product=Peroxisomal biogenesis factor 11 (PEX11), putative | transcript_product=Peroxisomal biogenesis factor 11 (PEX11), puta	0.90172	0.992753	0.947236	0.341689	0.998709	-0.079871	1	9	9	9	8	8	8	8	8	8	38.3	38.3	38.3	36.371	316	316	6						18			0	54.104	0.80254	0.96026	9.5179	18	3	Leave out requantified	0.83459	0.73969	0.90172	1.0073	16.908
Tb927.3.2410:mRNA-p1	Tb927.3.2410:mRNA-p1	4	4	4	Tb927.3.2410:mRNA-p1 | transcript=Tb927.3.2410:mRNA | gene=Tb927.3.2410 | organism=Trypanosoma_brucei_brucei_TREU927 | gene_product=Peroxisome biogenesis factor 10 | transcript_product=Peroxisome biogenesis factor 10 | location=Tb927_03_v5.1:608797-609693(	0.9019	1.00133	0.951616	0.293961	0.998709	-0.0735203	1	4	4	4	3	4	3	4	3	4	21.5	21.5	21.5	32.979	298	298	6						11			0	41.748	0.77359	0.97194	6.4855	9	4	Leave out requantified	0.8376	0.75704	0.9019	0.99867	4.7676
Tb927.11.14380:mRNA-p1	Tb927.11.14380:mRNA-p1	3	2	2	Tb927.11.14380:mRNA-p1 | transcript=Tb927.11.14380:mRNA | gene=Tb927.11.14380 | organism=Trypanosoma_brucei_brucei_TREU927 | gene_product=kinetoplast polyadenylation/uridylation factor 2 | transcript_product=kinetoplast polyadenylation/uridylation factor 2	0.90199	NaN	NaN	NaN	NaN	NaN	1	3	2	2	2	1	2	0	2	0	5.6	4.7	4.7	72.496	643	643	4				2					0	3.4265	0.84383	0.90199	30.16	2	0	Median	0.84383	NaN	0.90199	NaN	30.16
Tb927.11.16790:mRNA-p1	Tb927.11.16790:mRNA-p1	5	5	5	Tb927.11.16790:mRNA-p1 | transcript=Tb927.11.16790:mRNA | gene=Tb927.11.16790 | organism=Trypanosoma_brucei_brucei_TREU927 | gene_product=mitogen-activated protein kinase | transcript_product=mitogen-activated protein kinase | location=Tb927_11_v5.1:446724	0.90231	NaN	NaN	NaN	NaN	NaN	1	5	5	5	5	1	5	1	5	1	11.9	11.9	11.9	72.143	657	657	4.67				5				1	0	8.9112	0.69464	0.85746	27.628	5	1	Leave out requantified	0.81742	NaN	0.90231	NaN	33.432
Tb927.1.420:mRNA-p1;Tb927.2.980:pseudogenic_transcript-p1;Tb927.4.190:pseudogenic_transcript-p1	Tb927.1.420:mRNA-p1	29;4;3	9;0;0	1;0;0	Tb927.1.420:mRNA-p1 | transcript=Tb927.1.420:mRNA | gene=Tb927.1.420 | organism=Trypanosoma_brucei_brucei_TREU927 | gene_product=retrotransposon hot spot protein 5 (RHS5), putative | transcript_product=retrotransposon hot spot protein 5 (RHS5), putative |	0.90244	0.983478	0.942959	0.400586	0.998709	-0.0860665	3	29	9	1	29	22	9	6	1	0	39.9	16.3	2.4	76.289	675	675;155;209	3.61	1	1	17	3	2	3	1		0	35.04	0.79279	0.98701	6.0582	27	8	Leave out requantified	0.83713	0.7635	0.90244	1.0168	9.0275
Tb927.11.6010:mRNA-p1	Tb927.11.6010:mRNA-p1	7	7	7	Tb927.11.6010:mRNA-p1 | transcript=Tb927.11.6010:mRNA | gene=Tb927.11.6010 | organism=Trypanosoma_brucei_brucei_TREU927 | gene_product=conserved protein, unknown function | transcript_product=conserved protein, unknown function | location=Tb927_11_v5.1:170	0.90303	1.1243	1.01367	0.0195318	0.998709	0.0109383	1	7	7	7	6	7	6	7	6	7	59.1	59.1	59.1	17.987	164	164	7							17		0	51.148	0.81003	0.91831	17.447	15	2	Leave out requantified	0.84964	0.6745	0.90303	0.88944	13.917
Tb927.4.5180:mRNA-p1;Tb927.8.7220:mRNA-p1	Tb927.4.5180:mRNA-p1;Tb927.8.7220:mRNA-p1	6;6	6;6	6;6	Tb927.4.5180:mRNA-p1 | transcript=Tb927.4.5180:mRNA | gene=Tb927.4.5180 | organism=Trypanosoma_brucei_brucei_TREU927 | gene_product=tousled-like kinase I | transcript_product=tousled-like kinase I | location=Tb927_04_v5.1:1414371-1416314(-) | protein_lengt	0.90308	1.2103	1.05669	0.0902848	0.998709	0.0641465	2	6	6	6	4	5	4	5	4	5	11.1	11.1	11.1	73.278	647	647;650	3.9			5	3		2			0	6.7576	0.68044	0.85105	27.216	10	3	Leave out requantified	0.83146	0.62309	0.90308	0.82624	35.882
Tb927.11.1260:mRNA-p1	Tb927.11.1260:mRNA-p1	7	7	7	Tb927.11.1260:mRNA-p1 | transcript=Tb927.11.1260:mRNA | gene=Tb927.11.1260 | organism=Trypanosoma_brucei_brucei_TREU927 | gene_product=copper-transporting ATPase-like protein, putative | transcript_product=copper-transporting ATPase-like protein, putative	0.90328	1.30329	1.10328	0.134648	0.998709	0.117701	1	7	7	7	5	6	5	6	5	6	9.7	9.7	9.7	102.34	961	961	3			12						0	8.3645	0.72216	0.85968	16.749	11	5	Leave out requantified	0.83909	0.58068	0.90328	0.76729	13.186
Tb927.1.990:mRNA-p1	Tb927.1.990:mRNA-p1	6	6	6	Tb927.1.990:mRNA-p1 | transcript=Tb927.1.990:mRNA | gene=Tb927.1.990 | organism=Trypanosoma_brucei_brucei_TREU927 | gene_product=Enkuring domain-containig protein | transcript_product=Enkuring domain-containig protein | location=Tb927_01_v5.1:288582-289706	0.90334	1.01438	0.958862	0.229991	0.998709	-0.0630276	1	6	6	6	5	5	5	5	5	5	20.9	20.9	20.9	42.207	374	374	5					11				0	29.148	0.75732	0.9278	152.71	8	6	Median	0.79963	0.71355	0.90334	0.98582	190.04
Tb927.10.1210:mRNA-p1;Tb11.v5.0486.1-p1	Tb927.10.1210:mRNA-p1	17;4	17;4	17;4	Tb927.10.1210:mRNA-p1 | transcript=Tb927.10.1210:mRNA | gene=Tb927.10.1210 | organism=Trypanosoma_brucei_brucei_TREU927 | gene_product=katanin, putative | transcript_product=katanin, putative | location=Tb927_10_v5.1:324529-326571(-) | protein_length=680 |	0.90344	1.06171	0.982573	0.076145	0.998709	-0.0300572	2	17	17	17	9	16	9	16	9	16	31.8	31.8	31.8	75.358	680	680;232	3.43			16	12					0	41.19	0.74657	0.9323	14.941	26	8	Leave out requantified	0.85187	0.68478	0.90344	0.94188	6.016
Tb927.9.8720:mRNA-p1	Tb927.9.8720:mRNA-p1	12	12	12	Tb927.9.8720:mRNA-p1 | transcript=Tb927.9.8720:mRNA | gene=Tb927.9.8720 | organism=Trypanosoma_brucei_brucei_TREU927 | gene_product=fructose-1,6-bisphosphatase | transcript_product=fructose-1,6-bisphosphatase | location=Tb927_09_v5.1:1405009-1406061(-) | p	0.90349	1.04103	0.972258	0.13069	0.998709	-0.0442061	1	12	12	12	12	11	12	11	12	11	35.1	35.1	35.1	38.534	350	350	6.32						28	1	5	0	76.163	0.7688	0.91824	17.233	30	11	Leave out requantified	0.81947	0.73652	0.90349	0.96059	16.776
Tb927.9.3760:mRNA-p1	Tb927.9.3760:mRNA-p1	17	17	17	Tb927.9.3760:mRNA-p1 | transcript=Tb927.9.3760:mRNA | gene=Tb927.9.3760 | organism=Trypanosoma_brucei_brucei_TREU927 | gene_product=Nucleoporin GLE2 | transcript_product=Nucleoporin GLE2 | location=Tb927_09_v5.1:748720-749769(+) | protein_length=349 | sequ	0.90369	1.09523	0.99946	0.0150643	0.998709	-0.007433	1	17	17	17	14	15	14	15	14	15	72.5	72.5	72.5	38.351	349	349	6						29			0	78.433	0.74784	0.92121	18.263	29	9	Leave out requantified	0.81782	0.66027	0.90369	0.91305	18.884
Tb927.10.8160:mRNA-p1	Tb927.10.8160:mRNA-p1	6	6	6	Tb927.10.8160:mRNA-p1 | transcript=Tb927.10.8160:mRNA | gene=Tb927.10.8160 | organism=Trypanosoma_brucei_brucei_TREU927 | gene_product=hypothetical protein, conserved | transcript_product=hypothetical protein, conserved | location=Tb927_10_v5.1:2027147-202	0.90389	1.11963	1.01176	0.0157042	0.998709	0.00862242	1	6	6	6	6	6	6	6	6	6	59.8	59.8	59.8	12.267	107	107	8								14	0	4.7845	0.78173	0.91538	8.4143	14	8	Leave out requantified	0.81664	0.66175	0.90389	0.89315	3.7841
Tb927.11.7850:mRNA-p1	Tb927.11.7850:mRNA-p1	7	7	7	Tb927.11.7850:mRNA-p1 | transcript=Tb927.11.7850:mRNA | gene=Tb927.11.7850 | organism=Trypanosoma_brucei_brucei_TREU927 | gene_product=hypothetical protein, conserved | transcript_product=hypothetical protein, conserved | location=Tb927_11_v5.1:2223758-222	0.90478	1.10538	1.00508	0.000167809	1	8.76561e-05	1	7	7	7	6	6	6	6	6	6	46.8	46.8	46.8	19.449	173	173	7							13		0	11.811	0.68491	0.91038	7.0692	13	3	Leave out requantified	0.84586	0.67825	0.90478	0.90467	8.3604
Tb927.10.14650:mRNA-p1	Tb927.10.14650:mRNA-p1	5	5	5	Tb927.10.14650:mRNA-p1 | transcript=Tb927.10.14650:mRNA | gene=Tb927.10.14650 | organism=Trypanosoma_brucei_brucei_TREU927 | gene_product=hypothetical protein, conserved | transcript_product=hypothetical protein, conserved | location=Tb927_10_v5.1:3584612-	0.90483	0.943574	0.924202	0.782401	0.998709	-0.114037	1	5	5	5	5	3	5	3	5	3	61.3	61.3	61.3	14.223	124	124	8								9	0	3.537	0.84528	0.99608	16.602	8	2	Leave out requantified	0.83628	0.82513	0.90483	1.0598	16.069
Tb927.3.4600:mRNA-p1	Tb927.3.4600:mRNA-p1	13	13	13	Tb927.3.4600:mRNA-p1 | transcript=Tb927.3.4600:mRNA | gene=Tb927.3.4600 | organism=Trypanosoma_brucei_brucei_TREU927 | gene_product=hypothetical protein, conserved | transcript_product=hypothetical protein, conserved | location=Tb927_03_v5.1:1289776-129301	0.90485	0.976372	0.940611	0.45524	0.998709	-0.0893734	1	13	13	13	10	6	10	6	10	6	16.5	16.5	16.5	121.4	1079	1079	2.26		18					1		0	23.652	0.8106	0.96053	22.439	18	7	Leave out requantified	0.84078	0.77995	0.90485	1.0242	22.527
Tb927.9.13470:mRNA-p1	Tb927.9.13470:mRNA-p1	4	4	4	Tb927.9.13470:mRNA-p1 | transcript=Tb927.9.13470:mRNA | gene=Tb927.9.13470 | organism=Trypanosoma_brucei_brucei_TREU927 | gene_product=hypothetical protein, conserved | transcript_product=hypothetical protein, conserved | location=Tb927_09_v5.1:2134412-213	0.90485	0.978953	0.941901	0.435869	0.998709	-0.0874693	1	4	4	4	3	3	3	3	3	3	6.3	6.3	6.3	85.828	780	780	3			7						0	4.9895	0.77377	1.0215	21.276	5	5	Median	0.84693	0.77377	0.90485	1.0215	36.505
Tb927.7.7050:mRNA-p1	Tb927.7.7050:mRNA-p1	13	13	13	Tb927.7.7050:mRNA-p1 | transcript=Tb927.7.7050:mRNA | gene=Tb927.7.7050 | organism=Trypanosoma_brucei_brucei_TREU927 | gene_product=hypothetical protein, conserved | transcript_product=hypothetical protein, conserved | location=Tb927_07_v5.1:2014522-201741	0.90493	1.01941	0.96217	0.20689	0.998709	-0.0581941	1	13	13	13	7	12	7	12	7	12	18.7	18.7	18.7	104.48	965	965	2		20							0	33.647	0.78399	0.95167	10.598	18	7	Leave out requantified	0.83756	0.74257	0.90493	0.98096	9.7541
Tb927.8.1300:mRNA-p1	Tb927.8.1300:mRNA-p1	7	7	7	Tb927.8.1300:mRNA-p1 | transcript=Tb927.8.1300:mRNA | gene=Tb927.8.1300 | organism=Trypanosoma_brucei_brucei_TREU927 | gene_product=hypothetical protein, conserved | transcript_product=hypothetical protein, conserved | location=Tb927_08_v5.1:419851-422019(	0.90514	0.909091	0.907115	1.84714	0.860915	-0.140645	1	7	7	7	5	6	5	6	5	6	18.3	18.3	18.3	78.484	722	722	3			11						0	18.864	0.86675	1.0437	21.996	11	3	Leave out requantified	0.86171	0.82628	0.90514	1.1	28.204
Tb927.3.1770:mRNA-p1	Tb927.3.1770:mRNA-p1	7	7	7	Tb927.3.1770:mRNA-p1 | transcript=Tb927.3.1770:mRNA | gene=Tb927.3.1770 | organism=Trypanosoma_brucei_brucei_TREU927 | gene_product=leucine-rich repeat protein (LRRP), putative | transcript_product=leucine-rich repeat protein (LRRP), putative | location=Tb	0.90565	0.977422	0.941536	0.448777	0.998709	-0.0879608	1	7	7	7	2	6	2	6	2	6	12	12	12	100.9	897	897	3		5	2					1	0	14.346	0.79929	0.96348	8.5809	8	3	Leave out requantified	0.8361	0.798	0.90565	1.0231	0.26927
Tb927.1.720:mRNA-p1	Tb927.1.720:mRNA-p1	16	5	5	Tb927.1.720:mRNA-p1 | transcript=Tb927.1.720:mRNA | gene=Tb927.1.720 | organism=Trypanosoma_brucei_brucei_TREU927 | gene_product=phosphoglycerate kinase | transcript_product=phosphoglycerate kinase | location=Tb927_01_v5.1:235770-237299(-) | protein_length	0.90573	0.910996	0.908363	1.71688	0.860915	-0.138665	1	16	5	5	15	16	4	5	4	5	37.3	11.8	11.8	55.747	509	509	4.82				2	9				0	25.742	0.87048	1.0722	24.8	11	2	Leave out requantified	0.83619	0.81334	0.90573	1.0977	19.317
Tb927.7.2950:mRNA-p1	Tb927.7.2950:mRNA-p1	9	9	9	Tb927.7.2950:mRNA-p1 | transcript=Tb927.7.2950:mRNA | gene=Tb927.7.2950 | organism=Trypanosoma_brucei_brucei_TREU927 | gene_product=ATPase family associated with various cellular activities (AAA), putative | transcript_product=ATPase family associated with	0.90576	1.2046	1.05518	0.0909142	0.998709	0.0628784	1	9	9	9	9	8	9	8	9	8	18.5	18.5	18.5	74.103	670	670	4.11				18		1			0	47.602	0.70424	0.87435	17.9	18	6	Leave out requantified	0.83015	0.61571	0.90576	0.83015	17.423
Tb927.9.11260:mRNA-p1	Tb927.9.11260:mRNA-p1	6	6	6	Tb927.9.11260:mRNA-p1 | transcript=Tb927.9.11260:mRNA | gene=Tb927.9.11260 | organism=Trypanosoma_brucei_brucei_TREU927 | gene_product=nucleoside diphosphate kinase, putative | transcript_product=nucleoside diphosphate kinase, putative | location=Tb927_09_	0.90581	0.941708	0.923759	0.816343	0.998709	-0.114684	1	6	6	6	6	5	6	5	6	5	23.4	23.4	23.4	37.106	334	334	6						14			0	42.88	0.82042	1.0062	4.6668	13	5	Leave out requantified	0.84744	0.81657	0.90581	1.0619	1.5772
Tb927.8.5520:mRNA-p1	Tb927.8.5520:mRNA-p1	7	7	7	Tb927.8.5520:mRNA-p1 | transcript=Tb927.8.5520:mRNA | gene=Tb927.8.5520 | organism=Trypanosoma_brucei_brucei_TREU927 | gene_product=hypothetical protein, conserved | transcript_product=hypothetical protein, conserved | location=Tb927_08_v5.1:1633126-163368	0.90587	1.0381	0.971984	0.136561	0.998709	-0.0443405	1	7	7	7	6	7	6	7	6	7	47.3	47.3	47.3	19.535	184	184	7							13		0	27.861	0.79898	0.92715	6.5383	13	2	Leave out requantified	0.83534	0.71571	0.90587	0.9633	6.3945
Tb927.9.1720:mRNA-p1	Tb927.9.1720:mRNA-p1	10	10	10	Tb927.9.1720:mRNA-p1 | transcript=Tb927.9.1720:mRNA | gene=Tb927.9.1720 | organism=Trypanosoma_brucei_brucei_TREU927 | gene_product=peroxisomal membrane protein 4, putative | transcript_product=peroxisomal membrane protein 4, putative | location=Tb927_09_v	0.90592	1.0013	0.953611	0.293811	0.998709	-0.0703339	1	10	10	10	10	10	10	10	10	10	50.2	50.2	50.2	25.459	223	223	7							22		0	26.134	0.81104	0.95175	14.409	20	4	Leave out requantified	0.83906	0.75633	0.90592	0.9987	15.039
Tb927.8.7980:mRNA-p1;Tb927.4.4380:mRNA-p1	Tb927.8.7980:mRNA-p1;Tb927.4.4380:mRNA-p1	24;24	24;24	24;24	Tb927.8.7980:mRNA-p1 | transcript=Tb927.8.7980:mRNA | gene=Tb927.8.7980 | organism=Trypanosoma_brucei_brucei_TREU927 | gene_product=Pyrophosphate-energized vacuolar membrane proton pump 2, putative | transcript_product=Pyrophosphate-energized vacuolar memb	0.90622	1.03867	0.972445	0.13423	0.998709	-0.0436649	2	24	24	24	23	23	23	23	23	23	31.1	31.1	31.1	86.003	826	826;826	4.26		7	14	66	14	7	9	1	0	288.76	0.78086	0.9159	12.783	109	28	Leave out requantified	0.83704	0.73078	0.90622	0.96277	12.218
Tb927.7.270:mRNA-p1	Tb927.7.270:mRNA-p1	7	7	7	Tb927.7.270:mRNA-p1 | transcript=Tb927.7.270:mRNA | gene=Tb927.7.270 | organism=Trypanosoma_brucei_brucei_TREU927 | gene_product=Ribosome production factor 2 homolog | transcript_product=Ribosome production factor 2 homolog | location=Tb927_07_v5.1:47961-4	0.90638	1.04284	0.97461	0.121031	0.998709	-0.0406472	1	7	7	7	5	7	5	7	5	7	27.3	27.3	27.3	41.798	370	370	5.44					14		4		0	71.173	0.77876	0.93362	4.8826	16	8	Leave out requantified	0.84644	0.73263	0.90638	0.95892	6.7225
Tb927.7.510:mRNA-p1;Tb11.v5.0890.1-p1	Tb927.7.510:mRNA-p1;Tb11.v5.0890.1-p1	7;5	6;4	6;4	Tb927.7.510:mRNA-p1 | transcript=Tb927.7.510:mRNA | gene=Tb927.7.510 | organism=Trypanosoma_brucei_brucei_TREU927 | gene_product=hypothetical protein, conserved | transcript_product=hypothetical protein, conserved | location=Tb927_07_v5.1:99076-100146(-) |	0.90641	1.06343	0.984922	0.0675124	0.998709	-0.026517	2	7	6	6	5	7	5	6	5	6	21.9	20.2	20.2	39.995	356	356;335	6						12			0	19.09	0.75556	0.92013	3.021	10	4	Leave out requantified	0.84034	0.71334	0.90641	0.94035	8.6108
Tb927.2.4990:mRNA-p1	Tb927.2.4990:mRNA-p1	5	5	5	Tb927.2.4990:mRNA-p1 | transcript=Tb927.2.4990:mRNA | gene=Tb927.2.4990 | organism=Trypanosoma_brucei_brucei_TREU927 | gene_product=hypothetical protein, conserved | transcript_product=hypothetical protein, conserved | location=Tb927_02_v5.1:880788-883274(	0.90653	1.10211	1.00432	0.00128147	1	-0.000652201	1	5	5	5	4	4	4	4	4	4	8.5	8.5	8.5	89.684	828	828	3			8						0	4.6148	0.77818	0.8353	13.439	7	1	Leave out requantified	0.84338	0.69039	0.90653	0.90735	16.372
Tb927.11.1610:mRNA-p1	Tb927.11.1610:mRNA-p1	8	8	8	Tb927.11.1610:mRNA-p1 | transcript=Tb927.11.1610:mRNA | gene=Tb927.11.1610 | organism=Trypanosoma_brucei_brucei_TREU927 | gene_product=Exocyst complex component Sec6, putative | transcript_product=Exocyst complex component Sec6, putative | location=Tb927_1	0.90667	0.818465	0.862567	0.676925	0.998709	-0.215179	1	8	8	8	5	6	5	6	5	6	15.3	15.3	15.3	99.389	875	875	3.25			10	1	1				0	17.732	0.77896	0.91172	14.873	10	6	Leave out requantified	0.81283	0.92008	0.90667	1.2218	15.381
Tb927.11.2370:mRNA-p1	Tb927.11.2370:mRNA-p1	13	12	12	Tb927.11.2370:mRNA-p1 | transcript=Tb927.11.2370:mRNA | gene=Tb927.11.2370 | organism=Trypanosoma_brucei_brucei_TREU927 | gene_product=mRNA export factor MEX67 | transcript_product=mRNA export factor MEX67 | location=Tb927_11_v5.1:680697-682424(+) | protei	0.90686	1.01374	0.960298	0.230427	0.998709	-0.060683	1	13	12	12	12	6	11	6	11	6	30.4	29.4	29.4	62.541	575	575	4.1				20		1			0	56.688	0.8163	0.95681	16.907	19	5	Leave out requantified	0.84298	0.73185	0.90686	0.98645	19.739
Tb927.7.2200:mRNA-p1	Tb927.7.2200:mRNA-p1	5	5	5	Tb927.7.2200:mRNA-p1 | transcript=Tb927.7.2200:mRNA | gene=Tb927.7.2200 | organism=Trypanosoma_brucei_brucei_TREU927 | gene_product=mitochondrial import inner membrane translocase subunit tim9 | transcript_product=mitochondrial import inner membrane transl	0.90691	1.047	0.976955	0.108057	0.998709	-0.0373538	1	5	5	5	5	4	5	4	5	4	62.8	62.8	62.8	8.8073	78	78	8								12	0	13.942	0.78181	0.90354	5.043	12	2	Leave out requantified	0.83029	0.68168	0.90691	0.95511	5.483
Tb927.9.6320:mRNA-p1;Tb11.v5.0828.1-p1	Tb927.9.6320:mRNA-p1;Tb11.v5.0828.1-p1	7;6	7;6	7;6	Tb927.9.6320:mRNA-p1 | transcript=Tb927.9.6320:mRNA | gene=Tb927.9.6320 | organism=Trypanosoma_brucei_brucei_TREU927 | gene_product=hypothetical protein, conserved | transcript_product=hypothetical protein, conserved | location=Tb927_09_v5.1:1039345-104022	0.90695	1.12124	1.01409	0.0223775	0.998709	0.0120948	2	7	7	7	7	5	7	5	7	5	34.4	34.4	34.4	31.904	291	291;294	6						12			0	27.41	0.76011	0.88873	14.241	9	2	Leave out requantified	0.81027	0.65873	0.90695	0.89187	17.051
Tb927.10.15500:mRNA-p1	Tb927.10.15500:mRNA-p1	3	3	3	Tb927.10.15500:mRNA-p1 | transcript=Tb927.10.15500:mRNA | gene=Tb927.10.15500 | organism=Trypanosoma_brucei_brucei_TREU927 | gene_product=SNARE protein, putative | transcript_product=SNARE protein, putative | location=Tb927_10_v5.1:3805073-3805786(+) | pro	0.90697	1.01876	0.962863	0.207808	0.998709	-0.0570328	1	3	3	3	2	3	2	3	2	3	27	27	27	26.528	237	237	7							5		0.00028711	2.9402	0.69781	0.83342	79.876	5	2	Median	0.85465	0.75965	0.90697	0.98159	29.295
Tb927.8.4510:mRNA-p1	Tb927.8.4510:mRNA-p1	3	3	3	Tb927.8.4510:mRNA-p1 | transcript=Tb927.8.4510:mRNA | gene=Tb927.8.4510 | organism=Trypanosoma_brucei_brucei_TREU927 | gene_product=Nucleoside diphosphate kinase 4 | transcript_product=Nucleoside diphosphate kinase 4 | location=Tb927_08_v5.1:1335481-133738	0.90742	1.035	0.971212	0.144674	0.998709	-0.0452608	1	3	3	3	2	2	2	2	2	2	7.4	7.4	7.4	69.678	634	634	4.33		1		1	4				0	6.6282	0.83206	0.93783	2.376	6	0	Leave out requantified	0.84417	0.77317	0.90742	0.96618	2.5739
Tb927.3.610:mRNA-p1	Tb927.3.610:mRNA-p1	5	5	5	Tb927.3.610:mRNA-p1 | transcript=Tb927.3.610:mRNA | gene=Tb927.3.610 | organism=Trypanosoma_brucei_brucei_TREU927 | gene_product=N-acetyltransferase complex ARD1 subunit, putative | transcript_product=N-acetyltransferase complex ARD1 subunit, putative | lo	0.90743	1.01089	0.959159	0.243611	0.998709	-0.0622598	1	5	5	5	4	5	4	5	4	5	42.5	42.5	42.5	21.478	186	186	7							11		0	14.767	0.79731	0.95107	12.959	7	2	Leave out requantified	0.8235	0.73506	0.90743	0.98923	11.985
Tb927.10.12940:mRNA-p1	Tb927.10.12940:mRNA-p1	10	10	10	Tb927.10.12940:mRNA-p1 | transcript=Tb927.10.12940:mRNA | gene=Tb927.10.12940 | organism=Trypanosoma_brucei_brucei_TREU927 | gene_product=predicted zinc finger protein | transcript_product=predicted zinc finger protein | location=Tb927_10_v5.1:3145406-3146	0.90787	0.922169	0.915019	1.253	0.998709	-0.12817	1	10	10	10	10	9	10	9	10	9	40.7	40.7	40.7	34.477	324	324	6.15					6	20	3	4	0	39.249	0.82554	0.93717	36.279	29	10	Leave out requantified	0.8429	0.8328	0.90787	1.0844	35.786
Tb927.9.6450:mRNA-p1	Tb927.9.6450:mRNA-p1	6	6	6	Tb927.9.6450:mRNA-p1 | transcript=Tb927.9.6450:mRNA | gene=Tb927.9.6450 | organism=Trypanosoma_brucei_brucei_TREU927 | gene_product=peroxisomal membrane protein (Pex16), putative | transcript_product=peroxisomal membrane protein (Pex16), putative | locatio	0.90795	0.910664	0.909307	2.00036	0.860915	-0.137162	1	6	6	6	6	4	6	4	6	4	16.6	16.6	16.6	50.126	453	453	5					11				0	23.782	0.82987	1.0604	5.0257	9	3	Leave out requantified	0.82652	0.81164	0.90795	1.0981	11.019
Tb927.3.1610:mRNA-p1	Tb927.3.1610:mRNA-p1	3	3	3	Tb927.3.1610:mRNA-p1 | transcript=Tb927.3.1610:mRNA | gene=Tb927.3.1610 | organism=Trypanosoma_brucei_brucei_TREU927 | gene_product=CMGC/CLK family protein kinase, putative | transcript_product=CMGC/CLK family protein kinase, putative | location=Tb927_03_v	0.90798	1.28251	1.09525	0.133356	0.998709	0.109852	1	3	3	3	2	2	2	2	2	2	7.1	7.1	7.1	74.173	659	659	3			4						0	5.3336	0.7097	0.84494	0.61221	4	0	Leave out requantified	0.83522	0.59566	0.90798	0.77972	9.8816
Tb927.10.12450:mRNA-p1	Tb927.10.12450:mRNA-p1	5	5	5	Tb927.10.12450:mRNA-p1 | transcript=Tb927.10.12450:mRNA | gene=Tb927.10.12450 | organism=Trypanosoma_brucei_brucei_TREU927 | gene_product=SNARE domain-containing protein, putative | transcript_product=SNARE domain-containing protein, putative | location=Tb	0.90806	1.18064	1.04435	0.0783246	0.998709	0.0502129	1	5	5	5	4	3	4	3	4	3	35.6	35.6	35.6	22.907	205	205	7							7		0	8.7014	0.75573	0.847	31.346	7	1	Leave out requantified	0.8215	0.6398	0.90806	0.847	31.514
Tb927.7.5490:mRNA-p1	Tb927.7.5490:mRNA-p1	6	6	6	Tb927.7.5490:mRNA-p1 | transcript=Tb927.7.5490:mRNA | gene=Tb927.7.5490 | organism=Trypanosoma_brucei_brucei_TREU927 | gene_product=protein arginine n-methyltransferase 7 | transcript_product=protein arginine n-methyltransferase 7 | location=Tb927_07_v5.1:	0.90808	1.18175	1.04492	0.079173	0.998709	0.0509104	1	6	6	6	5	4	5	4	5	4	24.4	24.4	24.4	44.026	390	390	5					9				0	28.033	0.69394	0.86741	17.274	8	3	Leave out requantified	0.8473	0.61196	0.90808	0.8462	15.186
Tb927.10.5010:mRNA-p1	Tb927.10.5010:mRNA-p1	20	20	20	Tb927.10.5010:mRNA-p1 | transcript=Tb927.10.5010:mRNA | gene=Tb927.10.5010 | organism=Trypanosoma_brucei_brucei_TREU927 | gene_product=Elongation factor G1, mitochondrial, putative | transcript_product=Elongation factor G1, mitochondrial, putative | locati	0.90853	1.10619	1.00736	0.00707634	0.998709	0.00360572	1	20	20	20	14	16	14	16	14	16	35.9	35.9	35.9	83.982	746	746	3			34						0	59.012	0.75111	0.90623	10.227	31	13	Leave out requantified	0.82829	0.66173	0.90853	0.904	9.7575
Tb927.3.3130:mRNA-p1	Tb927.3.3130:mRNA-p1	54	54	54	Tb927.3.3130:mRNA-p1 | transcript=Tb927.3.3130:mRNA | gene=Tb927.3.3130 | organism=Trypanosoma_brucei_brucei_TREU927 | gene_product=Present in the outer mitochondrial membrane proteome 24 | transcript_product=Present in the outer mitochondrial membrane pro	0.90888	1.01123	0.960057	0.241007	0.998709	-0.0608601	1	54	54	54	53	40	53	40	53	40	40.7	40.7	40.7	178.08	1642	1642	2.17	1	107	23						0	149.87	0.81454	0.95147	13.181	126	18	Leave out requantified	0.84242	0.74241	0.90888	0.98889	14.534
Tb927.4.1510:mRNA-p1	Tb927.4.1510:mRNA-p1	22	22	22	Tb927.4.1510:mRNA-p1 | transcript=Tb927.4.1510:mRNA | gene=Tb927.4.1510 | organism=Trypanosoma_brucei_brucei_TREU927 | gene_product=phospholipid-translocating ATPase, putative | transcript_product=phospholipid-translocating ATPase, putative | location=Tb92	0.90921	1.05118	0.980196	0.0928629	0.998709	-0.032651	1	22	22	22	18	17	18	17	18	17	23.1	23.1	23.1	121.53	1080	1080	2.58		17	23						0	46.779	0.80592	0.95868	18.816	35	13	Leave out requantified	0.83579	0.73216	0.90921	0.95131	28.021
Tb927.8.7510:mRNA-p1	Tb927.8.7510:mRNA-p1	5	5	5	Tb927.8.7510:mRNA-p1 | transcript=Tb927.8.7510:mRNA | gene=Tb927.8.7510 | organism=Trypanosoma_brucei_brucei_TREU927 | gene_product=p-nitrophenylphosphatase, putative | transcript_product=p-nitrophenylphosphatase, putative | location=Tb927_08_v5.1:2164109-	0.9096	0.291707	0.600653	0.345693	0.998709	-0.957053	1	5	5	5	2	3	2	3	2	3	18.5	18.5	18.5	41.687	389	389	5					5				0	17.54	0.81378	1.0629	144.09	4	1	Leave out requantified	0.8314	2.6042	0.9096	3.4281	18.046
Tb927.7.4670:mRNA-p1;Tb11.v5.0152.1-p1	Tb927.7.4670:mRNA-p1;Tb11.v5.0152.1-p1	5;5	5;5	5;5	Tb927.7.4670:mRNA-p1 | transcript=Tb927.7.4670:mRNA | gene=Tb927.7.4670 | organism=Trypanosoma_brucei_brucei_TREU927 | gene_product=ribosomal RNA processing protein 4 | transcript_product=ribosomal RNA processing protein 4 | location=Tb927_07_v5.1:1237468-	0.90972	1.06889	0.989305	0.0503426	0.998709	-0.0201961	2	5	5	5	5	4	5	4	5	4	18.6	18.6	18.6	32.715	301	301;330	6						9			0	10.434	0.76829	0.91652	23.802	9	2	Leave out requantified	0.84297	0.70587	0.90972	0.93555	22.619
Tb927.10.2340:mRNA-p1	Tb927.10.2340:mRNA-p1	3	3	3	Tb927.10.2340:mRNA-p1 | transcript=Tb927.10.2340:mRNA | gene=Tb927.10.2340 | organism=Trypanosoma_brucei_brucei_TREU927 | gene_product=SNARE domain containing protein, putative | transcript_product=SNARE domain containing protein, putative | location=Tb927	0.90974	1.02238	0.96606	0.189552	0.998709	-0.0522713	1	3	3	3	3	3	3	3	3	3	44.3	44.3	44.3	11.193	97	97	7.64							5	9	0	15.628	0.80068	0.94331	1.2939	13	3	Leave out requantified	0.85547	0.74941	0.90974	0.97811	4.494
Tb927.10.2080:mRNA-p1	Tb927.10.2080:mRNA-p1	3	3	3	Tb927.10.2080:mRNA-p1 | transcript=Tb927.10.2080:mRNA | gene=Tb927.10.2080 | organism=Trypanosoma_brucei_brucei_TREU927 | gene_product=hypothetical protein, conserved | transcript_product=hypothetical protein, conserved | location=Tb927_10_v5.1:544144-5448	0.90978	1.13607	1.02292	0.0428468	0.998709	0.0238186	1	3	3	3	3	2	3	2	3	2	9.6	9.6	9.6	28.529	249	249	5.4			1			4			0.00081389	1.9642	0.80662	0.90978	16.34	5	2	Median	0.82124	0.669	0.90978	0.88023	13.889
Tb927.6.2250:mRNA-p1	Tb927.6.2250:mRNA-p1	9	9	9	Tb927.6.2250:mRNA-p1 | transcript=Tb927.6.2250:mRNA | gene=Tb927.6.2250 | organism=Trypanosoma_brucei_brucei_TREU927 | gene_product=rac serine-threonine kinase, putative | transcript_product=rac serine-threonine kinase, putative | location=Tb927_06_v5.1:70	0.91001	0.874967	0.892489	0.963998	0.998709	-0.164372	1	9	9	9	7	7	7	7	7	7	35.6	35.6	35.6	51.889	458	458	5					15				0	31.795	0.86935	1.1076	17.437	12	6	Leave out requantified	0.81292	0.85217	0.91001	1.1429	42.877
Tb927.4.400:mRNA-p1	Tb927.4.400:mRNA-p1	3	3	3	Tb927.4.400:mRNA-p1 | transcript=Tb927.4.400:mRNA | gene=Tb927.4.400 | organism=Trypanosoma_brucei_brucei_TREU927 | gene_product=Double RNA binding domain protein 7 | transcript_product=Double RNA binding domain protein 7 | location=Tb927_04_v5.1:115494-11	0.91015	1.09353	1.00184	0.00719005	0.998709	-0.00341576	1	3	3	3	3	2	3	2	3	2	12.5	12.5	12.5	42.495	384	384	5.2					4	1			0	8.193	0.77417	0.91015	9.974	4	1	Median	0.84563	0.69664	0.91015	0.91447	9.9461
Tb927.11.5650:mRNA-p1	Tb927.11.5650:mRNA-p1	11	11	11	Tb927.11.5650:mRNA-p1 | transcript=Tb927.11.5650:mRNA | gene=Tb927.11.5650 | organism=Trypanosoma_brucei_brucei_TREU927 | gene_product=replication factor C, subunit 1, putative | transcript_product=replication factor C, subunit 1, putative | location=Tb927	0.91018	0.994629	0.952405	0.333847	0.998709	-0.0717729	1	11	11	11	11	5	11	5	11	5	25.7	25.7	25.7	65.046	587	587	4				16					0	59.758	0.83866	0.95322	19.356	15	4	Leave out requantified	0.84168	0.74079	0.91018	1.0054	24.791
Tb927.8.5760:mRNA-p1	Tb927.8.5760:mRNA-p1	19	19	19	Tb927.8.5760:mRNA-p1 | transcript=Tb927.8.5760:mRNA | gene=Tb927.8.5760 | organism=Trypanosoma_brucei_brucei_TREU927 | gene_product=Ankyrin repeats (many copies)/Alpha/beta hydrolase family, putative | transcript_product=Ankyrin repeats (many copies)/Alpha	0.9103	1.17696	1.04363	0.0793143	0.998709	0.0497367	1	19	19	19	16	16	16	16	16	16	47.3	47.3	47.3	53.809	478	478	5.31					39	7	1	2	0	172.41	0.78301	0.89756	24.184	44	19	Leave out requantified	0.82649	0.63745	0.9103	0.84965	8.4096
Tb927.4.4660:mRNA-p1	Tb927.4.4660:mRNA-p1	8	8	8	Tb927.4.4660:mRNA-p1 | transcript=Tb927.4.4660:mRNA | gene=Tb927.4.4660 | organism=Trypanosoma_brucei_brucei_TREU927 | gene_product=Protein of unknown function DUF84, putative | transcript_product=Protein of unknown function DUF84, putative | location=Tb92	0.91031	1.00389	0.957098	0.278805	0.998709	-0.0649881	1	8	8	8	7	8	7	8	7	8	65.7	65.7	65.7	19.989	181	181	7							20		0	24.728	0.78521	0.94681	9.8194	19	4	Leave out requantified	0.83762	0.73056	0.91031	0.99613	6.0442
Tb927.9.6920:mRNA-p1	Tb927.9.6920:mRNA-p1	17	17	17	Tb927.9.6920:mRNA-p1 | transcript=Tb927.9.6920:mRNA | gene=Tb927.9.6920 | organism=Trypanosoma_brucei_brucei_TREU927 | gene_product=hypothetical protein, conserved | transcript_product=hypothetical protein, conserved | location=Tb927_09_v5.1:1130911-113199	0.91045	1.0586	0.984527	0.0719461	0.998709	-0.0265924	1	17	17	17	15	14	15	14	15	14	52.2	52.2	52.2	41.39	362	362	5.03					32	1			0	47.849	0.77915	0.92856	18.764	31	5	Leave out requantified	0.83696	0.71991	0.91045	0.94464	22.701
Tb927.9.8050:mRNA-p1	Tb927.9.8050:mRNA-p1	4	4	4	Tb927.9.8050:mRNA-p1 | transcript=Tb927.9.8050:mRNA | gene=Tb927.9.8050 | organism=Trypanosoma_brucei_brucei_TREU927 | gene_product=Protein of unknown function (DUF974), putative | transcript_product=Protein of unknown function (DUF974), putative | locatio	0.9107	NaN	NaN	NaN	NaN	NaN	1	4	4	4	4	0	4	0	4	0	12.6	12.6	12.6	58.484	541	541	4				4					0	16.344	0.82395	0.9107	11.805	2	1	Median	0.82395	NaN	0.9107	NaN	11.805
Tb927.4.3150:mRNA-p1	Tb927.4.3150:mRNA-p1	5	5	5	Tb927.4.3150:mRNA-p1 | transcript=Tb927.4.3150:mRNA | gene=Tb927.4.3150 | organism=Trypanosoma_brucei_brucei_TREU927 | gene_product=hypothetical protein, conserved | transcript_product=hypothetical protein, conserved | location=Tb927_04_v5.1:827846-828877(	0.91078	1.19089	1.05083	0.0900623	0.998709	0.0586057	1	5	5	5	4	2	4	2	4	2	14.6	14.6	14.6	38.204	343	343	6						6			0	4.2105	0.80109	0.91078	10.945	5	1	Leave out requantified	0.81738	0.637	0.91078	0.83971	9.4428
Tb927.5.3520:mRNA-p1	Tb927.5.3520:mRNA-p1	6	6	6	Tb927.5.3520:mRNA-p1 | transcript=Tb927.5.3520:mRNA | gene=Tb927.5.3520 | organism=Trypanosoma_brucei_brucei_TREU927 | gene_product=queuine tRNA-ribosyltransferase, putative | transcript_product=queuine tRNA-ribosyltransferase, putative | location=Tb927_05	0.91098	0.953471	0.932225	0.700636	0.998709	-0.101624	1	6	6	6	2	6	2	6	2	6	22.4	22.4	22.4	37.166	335	335	6						9			0	14.341	0.84362	0.91098	15.78	9	4	Leave out requantified	0.8449	0.78451	0.91098	1.0488	20.922
Tb927.4.5080:mRNA-p1	Tb927.4.5080:mRNA-p1	3	3	3	Tb927.4.5080:mRNA-p1 | transcript=Tb927.4.5080:mRNA | gene=Tb927.4.5080 | organism=Trypanosoma_brucei_brucei_TREU927 | gene_product=hypothetical protein, conserved | transcript_product=hypothetical protein, conserved | location=Tb927_04_v5.1:1393458-139384	0.91099	0.943752	0.927371	0.834993	0.998709	-0.109006	1	3	3	3	3	2	3	2	3	2	24	24	24	14.752	129	129	8								5	0.0013394	1.7427	0.81019	1.0366	18.028	5	1	Leave out requantified	0.82743	0.79954	0.91099	1.0596	14.4
Tb927.10.2540:mRNA-p1	Tb927.10.2540:mRNA-p1	5	5	5	Tb927.10.2540:mRNA-p1 | transcript=Tb927.10.2540:mRNA | gene=Tb927.10.2540 | organism=Trypanosoma_brucei_brucei_TREU927 | gene_product=adenylate kinase, putative | transcript_product=adenylate kinase, putative | location=Tb927_10_v5.1:660803-661492(+) | pr	0.91122	1.01674	0.963978	0.21292	0.998709	-0.0550922	1	5	5	5	3	4	3	4	3	4	42.4	42.4	42.4	25.656	229	229	7							9		0	27.422	0.77626	0.93988	24.026	9	1	Leave out requantified	0.83318	0.73934	0.91122	0.98354	19.563
Tb927.5.3810:mRNA-p1	Tb927.5.3810:mRNA-p1	21	21	21	Tb927.5.3810:mRNA-p1 | transcript=Tb927.5.3810:mRNA | gene=Tb927.5.3810 | organism=Trypanosoma_brucei_brucei_TREU927 | gene_product=orotidine-5-phosphate decarboxylase/orotate phosphoribosyltransferase, putative | transcript_product=orotidine-5-phosphate d	0.91141	1.03709	0.974248	0.131858	0.998709	-0.0406461	1	21	21	21	19	19	19	19	19	19	50.2	50.2	50.2	49.955	458	458	5					45				0	137.36	0.80799	0.94717	10.837	40	11	Leave out requantified	0.84283	0.73729	0.91141	0.96424	8.1002
Tb927.5.1560:mRNA-p1	Tb927.5.1560:mRNA-p1	8	8	8	Tb927.5.1560:mRNA-p1 | transcript=Tb927.5.1560:mRNA | gene=Tb927.5.1560 | organism=Trypanosoma_brucei_brucei_TREU927 | gene_product=ATP-dependent DEAD/H RNA helicase, putative | transcript_product=ATP-dependent DEAD/H RNA helicase, putative | location=Tb92	0.9117	0.938879	0.925289	0.924986	0.998709	-0.112179	1	8	8	8	7	2	7	2	7	2	15.8	15.8	15.8	84.365	753	753	3			9						0	8.7673	0.80227	0.94033	25.862	7	3	Leave out requantified	0.84563	0.81067	0.9117	1.0651	23.404
Tb927.9.3370:mRNA-p1	Tb927.9.3370:mRNA-p1	4	4	4	Tb927.9.3370:mRNA-p1 | transcript=Tb927.9.3370:mRNA | gene=Tb927.9.3370 | organism=Trypanosoma_brucei_brucei_TREU927 | gene_product=thioredoxin | transcript_product=thioredoxin | location=Tb927_09_v5.1:700627-700950(+) | protein_length=107 | sequence_SO=ch	0.91186	1.06472	0.988292	0.0554933	0.998709	-0.0213178	1	4	4	4	4	4	4	4	4	4	41.1	41.1	41.1	12.135	107	107	8								9	0	8.3775	0.74947	0.91993	4.72	9	2	Leave out requantified	0.83844	0.72804	0.91186	0.93921	3.8095
Tb927.10.3660:mRNA-p1	Tb927.10.3660:mRNA-p1	26	26	26	Tb927.10.3660:mRNA-p1 | transcript=Tb927.10.3660:mRNA | gene=Tb927.10.3660 | organism=Trypanosoma_brucei_brucei_TREU927 | gene_product=aspartate aminotransferase | transcript_product=aspartate aminotransferase | location=Tb927_10_v5.1:952856-954067(-) | pr	0.91208	1.12696	1.01952	0.0372951	0.998709	0.0198367	1	26	26	26	25	25	25	25	25	25	67.7	67.7	67.7	44.787	403	403	5.75					65	12	28	5	0	323.31	0.76725	0.88734	14.199	103	17	Leave out requantified	0.84458	0.66949	0.91208	0.88734	14.708
Tb927.4.690:mRNA-p1	Tb927.4.690:mRNA-p1	4	4	4	Tb927.4.690:mRNA-p1 | transcript=Tb927.4.690:mRNA | gene=Tb927.4.690 | organism=Trypanosoma_brucei_brucei_TREU927 | gene_product=geranylgeranyl transferase type II beta subunit, putative | transcript_product=geranylgeranyl transferase type II beta subunit,	0.91212	1.19619	1.05415	0.0958286	0.998709	0.062869	1	4	4	4	4	4	4	4	4	4	9.6	9.6	9.6	36.937	332	332	6						9			0	11.703	0.71362	0.87898	9.4204	9	1	Leave out requantified	0.8262	0.6204	0.91212	0.83599	12.551
Tb927.11.9810:mRNA-p1	Tb927.11.9810:mRNA-p1	4	4	4	Tb927.11.9810:mRNA-p1 | transcript=Tb927.11.9810:mRNA | gene=Tb927.11.9810 | organism=Trypanosoma_brucei_brucei_TREU927 | gene_product=NUDIX hydrolase 3, putative | transcript_product=NUDIX hydrolase 3, putative | location=Tb927_11_v5.1:2649461-2650201(-)	0.91214	1.06224	0.987188	0.0605558	0.998709	-0.0227839	1	4	4	4	4	4	4	4	4	4	18.7	18.7	18.7	27.514	246	246	6						8			0	24.238	0.75718	0.91195	13.133	8	1	Leave out requantified	0.83061	0.70588	0.91214	0.94141	18.238
Tb927.7.2660:mRNA-p1;Tb927.7.2670:mRNA-p1	Tb927.7.2660:mRNA-p1	5;2	5;2	5;2	Tb927.7.2660:mRNA-p1 | transcript=Tb927.7.2660:mRNA | gene=Tb927.7.2660 | organism=Trypanosoma_brucei_brucei_TREU927 | gene_product=zinc finger protein family member, putative | transcript_product=zinc finger protein family member, putative | location=Tb92	0.91227	1.87723	1.39475	0.227558	0.998709	0.388069	2	5	5	5	4	3	4	3	4	3	18.5	18.5	18.5	43.757	405	405;461	5.82					5	3	3		0	9.8227	0.61734	0.7756	48.216	8	5	Median	0.84548	0.40345	0.91227	0.5327	45.312
Tb927.10.2910:mRNA-p1	Tb927.10.2910:mRNA-p1	2	2	2	Tb927.10.2910:mRNA-p1 | transcript=Tb927.10.2910:mRNA | gene=Tb927.10.2910 | organism=Trypanosoma_brucei_brucei_TREU927 | gene_product=splicing factor PTSR1 interacting protein | transcript_product=splicing factor PTSR1 interacting protein | location=Tb927	0.91247	NaN	NaN	NaN	NaN	NaN	1	2	2	2	2	0	2	0	2	0	7.9	7.9	7.9	43.652	378	378	4				2					0.0018587	1.6057	0.82825	0.91247	2.5116	2	0	Median	0.82825	NaN	0.91247	NaN	2.5116
Tb927.9.10850:mRNA-p1	Tb927.9.10850:mRNA-p1	2	2	2	Tb927.9.10850:mRNA-p1 | transcript=Tb927.9.10850:mRNA | gene=Tb927.9.10850 | organism=Trypanosoma_brucei_brucei_TREU927 | gene_product=Splicing factor 3B subunit 10 (SF3b10), putative | transcript_product=Splicing factor 3B subunit 10 (SF3b10), putative |	0.91253	1.1221	1.01731	0.0327115	0.998709	0.0170695	1	2	2	2	2	2	2	2	2	2	29.2	29.2	29.2	10.42	89	89	8								6	0	5.5626	0.72797	0.90034	1.4451	6	1	Leave out requantified	0.84526	0.6891	0.91253	0.89119	5.6079
Tb927.6.930:mRNA-p1	Tb927.6.930:mRNA-p1	8	8	1	Tb927.6.930:mRNA-p1 | transcript=Tb927.6.930:mRNA | gene=Tb927.6.930 | organism=Trypanosoma_brucei_brucei_TREU927 | gene_product=metacaspase MCA3 | transcript_product=metacaspase MCA3 | location=Tb927_06_v5.1:397321-398394(-) | protein_length=357 | sequenc	0.91257	0.890631	0.9016	1.1285	0.998709	-0.149547	1	8	8	1	5	8	5	8	1	1	30.8	30.8	8.4	38.738	357	357	5.57					10	13			0	74.622	0.81731	1.0602	7.1659	22	2	Leave out requantified	0.83146	0.84298	0.91257	1.1228	11.902
Tb927.8.6900:mRNA-p1	Tb927.8.6900:mRNA-p1	13	13	13	Tb927.8.6900:mRNA-p1 | transcript=Tb927.8.6900:mRNA | gene=Tb927.8.6900 | organism=Trypanosoma_brucei_brucei_TREU927 | gene_product=transport protein particle (TRAPP) component, putative | transcript_product=transport protein particle (TRAPP) component, pu	0.91265	0.988435	0.950543	0.377355	0.998709	-0.074324	1	13	13	13	10	12	10	12	10	12	64	64	64	23.536	211	211	6.64						12	21		0	21.003	0.75939	0.89262	13.116	31	9	Leave out requantified	0.84201	0.73767	0.91265	1.0117	9.6887
Tb927.8.7720:mRNA-p1	Tb927.8.7720:mRNA-p1	8	8	8	Tb927.8.7720:mRNA-p1 | transcript=Tb927.8.7720:mRNA | gene=Tb927.8.7720 | organism=Trypanosoma_brucei_brucei_TREU927 | gene_product=hypothetical protein, conserved | transcript_product=hypothetical protein, conserved | location=Tb927_08_v5.1:2222999-222367	0.91266	1.07777	0.995216	0.028236	0.998709	-0.0118993	1	8	8	8	8	8	8	8	8	8	50.2	50.2	50.2	24.902	225	225	7.09							21	2	0	90.576	0.74307	0.89657	4.704	22	2	Leave out requantified	0.8417	0.68187	0.91266	0.92784	4.8021
Tb927.10.7770:mRNA-p1	Tb927.10.7770:mRNA-p1	3	3	3	Tb927.10.7770:mRNA-p1 | transcript=Tb927.10.7770:mRNA | gene=Tb927.10.7770 | organism=Trypanosoma_brucei_brucei_TREU927 | gene_product=hypothetical protein | transcript_product=hypothetical protein | location=Tb927_10_v5.1:1951270-1951962(-) | protein_leng	0.91269	0.789765	0.851227	0.576945	0.998709	-0.236154	1	3	3	3	3	3	3	3	3	3	21.7	21.7	21.7	25.759	230	230	6.2						8	2		0	15.926	0.92655	1.0986	34.427	9	7	Median	0.82871	0.95539	0.91269	1.2662	36.683
Tb927.9.2600:mRNA-p1	Tb927.9.2600:mRNA-p1	11	11	11	Tb927.9.2600:mRNA-p1 | transcript=Tb927.9.2600:mRNA | gene=Tb927.9.2600 | organism=Trypanosoma_brucei_brucei_TREU927 | gene_product=hypothetical protein, conserved | transcript_product=hypothetical protein, conserved | location=Tb927_09_v5.1:576424-577113(	0.91272	0.991277	0.951998	0.357426	0.998709	-0.072198	1	11	11	11	8	10	8	10	8	10	61.6	61.6	61.6	24.515	229	229	7							24		0	45.139	0.82083	0.98128	12.641	23	6	Leave out requantified	0.85043	0.74808	0.91272	1.0088	7.7583
Tb927.7.190:mRNA-p1;REV__Tb927.11.9530:mRNA-p1	Tb927.7.190:mRNA-p1	29;1	29;1	29;1	Tb927.7.190:mRNA-p1 | transcript=Tb927.7.190:mRNA | gene=Tb927.7.190 | organism=Trypanosoma_brucei_brucei_TREU927 | gene_product=thimet oligopeptidase, putative | transcript_product=thimet oligopeptidase, putative | location=Tb927_07_v5.1:34206-36263(+) |	0.91283	1.097	1.00491	0.00206634	1	0.000988461	2	29	29	29	23	26	23	26	23	26	49.3	49.3	49.3	77.472	685	685;262	3.39			43	27					0	110.75	0.74851	0.90017	16.072	65	17	Leave out requantified	0.8592	0.68572	0.91283	0.91158	14.982
Tb927.8.1790:mRNA-p1	Tb927.8.1790:mRNA-p1	4	4	4	Tb927.8.1790:mRNA-p1 | transcript=Tb927.8.1790:mRNA | gene=Tb927.8.1790 | organism=Trypanosoma_brucei_brucei_TREU927 | gene_product=hypothetical protein, conserved | transcript_product=hypothetical protein, conserved | location=Tb927_08_v5.1:588911-589381(	0.91291	0.987264	0.950087	0.386126	0.998709	-0.0749736	1	4	4	4	4	4	4	4	4	4	20.5	20.5	20.5	17.441	156	156	6.86						2	12		0	5.0199	0.78961	0.99281	6.3062	12	2	Leave out requantified	0.85237	0.7726	0.91291	1.0129	5.5457
Tb927.3.3900:mRNA-p1	Tb927.3.3900:mRNA-p1	28	28	28	Tb927.3.3900:mRNA-p1 | transcript=Tb927.3.3900:mRNA | gene=Tb927.3.3900 | organism=Trypanosoma_brucei_brucei_TREU927 | gene_product=carnitine O-palmitoyltransferase II, putative | transcript_product=carnitine O-palmitoyltransferase II, putative | location=	0.91297	1.03747	0.975222	0.128164	0.998709	-0.039143	1	28	28	28	24	22	24	22	24	22	56.4	56.4	56.4	67.395	621	621	4				52					0	224.7	0.7807	0.92523	12.609	48	8	Leave out requantified	0.84326	0.73252	0.91297	0.96388	10.768
Tb927.11.4190:mRNA-p1	Tb927.11.4190:mRNA-p1	7	7	7	Tb927.11.4190:mRNA-p1 | transcript=Tb927.11.4190:mRNA | gene=Tb927.11.4190 | organism=Trypanosoma_brucei_brucei_TREU927 | gene_product=Metallopeptidase family M24, putative | transcript_product=Metallopeptidase family M24, putative | location=Tb927_11_v5.1	0.91301	NaN	NaN	NaN	NaN	NaN	1	7	7	7	6	1	6	1	6	1	19.5	19.5	19.5	59.057	538	538	4.29				6		1			0	7.5685	0.90569	0.97605	38.749	7	3	Leave out requantified	0.84857	NaN	0.91301	NaN	13.988
Tb927.8.3380:mRNA-p1	Tb927.8.3380:mRNA-p1	6	6	6	Tb927.8.3380:mRNA-p1 | transcript=Tb927.8.3380:mRNA | gene=Tb927.8.3380 | organism=Trypanosoma_brucei_brucei_TREU927 | gene_product=succinate dehydrogenase iron-sulfur subunit | transcript_product=succinate dehydrogenase iron-sulfur subunit | location=Tb92	0.91302	1.11858	1.0158	0.0295608	0.998709	0.0151939	1	6	6	6	5	6	5	6	5	6	26	26	26	27.259	242	242	6.64						5	9		0	16.799	0.7785	0.90883	6.1086	14	5	Leave out requantified	0.82764	0.66583	0.91302	0.89399	9.3098
Tb927.11.8080:mRNA-p1	Tb927.11.8080:mRNA-p1	8	8	8	Tb927.11.8080:mRNA-p1 | transcript=Tb927.11.8080:mRNA | gene=Tb927.11.8080 | organism=Trypanosoma_brucei_brucei_TREU927 | gene_product=btb/poz domain containing protein, putative | transcript_product=btb/poz domain containing protein, putative | location=T	0.91332	1.0052	0.959258	0.270548	0.998709	-0.0616648	1	8	8	8	8	7	8	7	8	7	29.9	29.9	29.9	34.045	304	304	6						17			0	20.539	0.80061	0.97275	3.833	11	5	Leave out requantified	0.81301	0.75348	0.91332	0.99483	12.435
Tb927.8.5050:mRNA-p1	Tb927.8.5050:mRNA-p1	20	20	20	Tb927.8.5050:mRNA-p1 | transcript=Tb927.8.5050:mRNA | gene=Tb927.8.5050 | organism=Trypanosoma_brucei_brucei_TREU927 | gene_product=OTU-like cysteine protease, putative | transcript_product=OTU-like cysteine protease, putative | location=Tb927_08_v5.1:1491	0.91341	1.0757	0.994553	0.0307038	0.998709	-0.012697	1	20	20	20	15	17	15	17	15	17	33.5	33.5	33.5	80.96	746	746	3			36						0	42.71	0.77423	0.92717	10.995	35	10	Leave out requantified	0.81688	0.68122	0.91341	0.92963	10.641
Tb927.1.4490:mRNA-p1	Tb927.1.4490:mRNA-p1	11	11	11	Tb927.1.4490:mRNA-p1 | transcript=Tb927.1.4490:mRNA | gene=Tb927.1.4490 | organism=Trypanosoma_brucei_brucei_TREU927 | gene_product=acetyltransferase, putative | transcript_product=acetyltransferase, putative | location=Tb927_01_v5.1:928858-929376(+) | pro	0.91353	0.946432	0.929981	0.818525	0.998709	-0.104953	1	11	11	11	8	10	8	10	8	10	54.7	54.7	54.7	19.682	172	172	7							22		0	73.469	0.7948	1.012	16.91	22	7	Leave out requantified	0.81885	0.75867	0.91353	1.0566	12.589
Tb927.8.5630:mRNA-p1	Tb927.8.5630:mRNA-p1	4	4	4	Tb927.8.5630:mRNA-p1 | transcript=Tb927.8.5630:mRNA | gene=Tb927.8.5630 | organism=Trypanosoma_brucei_brucei_TREU927 | gene_product=dihydroorotase, putative | transcript_product=dihydroorotase, putative | location=Tb927_08_v5.1:1673093-1674265(+) | protein	0.91371	0.921234	0.917472	1.51881	0.981532	-0.124276	1	4	4	4	2	3	2	3	2	3	20.5	20.5	20.5	42.978	390	390	5.57					3	4			0	3.7006	0.8183	1.0272	9.2055	7	2	Leave out requantified	0.84849	0.82737	0.91371	1.0855	12.519
Tb927.8.1580:mRNA-p1	Tb927.8.1580:mRNA-p1	2	2	2	Tb927.8.1580:mRNA-p1 | transcript=Tb927.8.1580:mRNA | gene=Tb927.8.1580 | organism=Trypanosoma_brucei_brucei_TREU927 | gene_product=hypothetical protein, conserved | transcript_product=hypothetical protein, conserved | location=Tb927_08_v5.1:514037-514870(	0.91373	NaN	NaN	NaN	NaN	NaN	1	2	2	2	2	1	2	1	2	1	9.4	9.4	9.4	31.532	277	277	6						3			0	4.1337	0.67186	0.88661	30.762	3	0	Median	0.84822	NaN	0.91373	NaN	43.435
Tb927.4.2710:mRNA-p1	Tb927.4.2710:mRNA-p1	7	7	7	Tb927.4.2710:mRNA-p1 | transcript=Tb927.4.2710:mRNA | gene=Tb927.4.2710 | organism=Trypanosoma_brucei_brucei_TREU927 | gene_product=ubiquitin-conjugating enzyme E2, putative | transcript_product=ubiquitin-conjugating enzyme E2, putative | location=Tb927_04	0.91388	1.07136	0.992622	0.0381481	0.998709	-0.0152377	1	7	7	7	7	7	7	7	7	7	47.9	47.9	47.9	18.627	163	163	7							17		0	22.649	0.72333	0.88106	10.204	16	5	Leave out requantified	0.82759	0.68528	0.91388	0.93339	11.679
Tb927.11.1180:mRNA-p1;Tb11.v5.0387.1-p1	Tb927.11.1180:mRNA-p1;Tb11.v5.0387.1-p1	12;12	12;12	12;12	Tb927.11.1180:mRNA-p1 | transcript=Tb927.11.1180:mRNA | gene=Tb927.11.1180 | organism=Trypanosoma_brucei_brucei_TREU927 | gene_product=cdc2-related kinase 6, putative | transcript_product=cdc2-related kinase 6, putative | location=Tb927_11_v5.1:346462-3474	0.91397	1.01689	0.96543	0.20958	0.998709	-0.0528085	2	12	12	12	11	8	11	8	11	8	44.6	44.6	44.6	36.728	325	325;325	6						20			0	30.396	0.79701	0.92601	35.436	17	7	Leave out requantified	0.84049	0.75005	0.91397	0.98339	33.947
Tb927.10.6780:mRNA-p1	Tb927.10.6780:mRNA-p1	21	20	20	Tb927.10.6780:mRNA-p1 | transcript=Tb927.10.6780:mRNA | gene=Tb927.10.6780 | organism=Trypanosoma_brucei_brucei_TREU927 | gene_product=vacuolar protein sorting-associated protein 45, putative | transcript_product=vacuolar protein sorting-associated protein	0.91414	0.951837	0.932989	0.744848	0.998709	-0.100363	1	21	20	20	20	10	19	10	19	10	46.5	45.5	45.5	64.974	589	589	4.1				28			1		0	77.567	0.80915	0.91414	13.34	29	4	Leave out requantified	0.85126	0.76348	0.91414	1.0506	19.642
Tb927.10.1580:mRNA-p1	Tb927.10.1580:mRNA-p1	6	6	6	Tb927.10.1580:mRNA-p1 | transcript=Tb927.10.1580:mRNA | gene=Tb927.10.1580 | organism=Trypanosoma_brucei_brucei_TREU927 | gene_product=MICOS complex subunit MIC10-1 | transcript_product=MICOS complex subunit MIC10-1 | location=Tb927_10_v5.1:433322-433666(-	0.91421	1.0655	0.989853	0.0496816	0.998709	-0.0189387	1	6	6	6	5	6	5	6	5	6	43	43	43	12.232	114	114	8								12	0	15.26	0.74214	0.92497	9.917	12	3	Leave out requantified	0.82099	0.67791	0.91421	0.93853	6.6326
Tb927.7.2120:mRNA-p1	Tb927.7.2120:mRNA-p1	13	13	13	Tb927.7.2120:mRNA-p1 | transcript=Tb927.7.2120:mRNA | gene=Tb927.7.2120 | organism=Trypanosoma_brucei_brucei_TREU927 | gene_product=hypothetical protein, conserved | transcript_product=hypothetical protein, conserved | location=Tb927_07_v5.1:539581-540828(	0.91433	1.02176	0.968047	0.186962	0.998709	-0.0490759	1	13	13	13	10	10	10	10	10	10	47.2	47.2	47.2	46.084	415	415	5.62					20		2	4	0	69.281	0.77368	0.9787	7.862	22	8	Leave out requantified	0.83666	0.73223	0.91433	0.9787	15.342
Tb927.10.15440:mRNA-p1	Tb927.10.15440:mRNA-p1	11	11	11	Tb927.10.15440:mRNA-p1 | transcript=Tb927.10.15440:mRNA | gene=Tb927.10.15440 | organism=Trypanosoma_brucei_brucei_TREU927 | gene_product=hypothetical protein, conserved | transcript_product=hypothetical protein, conserved | location=Tb927_10_v5.1:3792626-	0.91436	0.941088	0.927724	0.918597	0.998709	-0.108382	1	11	11	11	10	10	10	10	10	10	43.2	43.2	43.2	32.727	285	285	6						25			0	97.652	0.8728	0.96329	16.481	20	6	Leave out requantified	0.82211	0.81088	0.91436	1.0626	7.9783
Tb927.8.7420:mRNA-p1	Tb927.8.7420:mRNA-p1	20	20	1	Tb927.8.7420:mRNA-p1 | transcript=Tb927.8.7420:mRNA | gene=Tb927.8.7420 | organism=Trypanosoma_brucei_brucei_TREU927 | gene_product=TerD domain containing protein, putative | transcript_product=TerD domain containing protein, putative | location=Tb927_08_v	0.91455	1.0843	0.999427	0.0138213	0.998709	-0.00604791	1	20	20	1	14	20	14	20	1	1	31	31	0.8	96.391	859	859	3			36						0	81.139	0.79516	0.92503	20.196	34	7	Leave out requantified	0.85707	0.69233	0.91455	0.92225	17.572
Tb927.11.9420:mRNA-p1	Tb927.11.9420:mRNA-p1	16	16	16	Tb927.11.9420:mRNA-p1 | transcript=Tb927.11.9420:mRNA | gene=Tb927.11.9420 | organism=Trypanosoma_brucei_brucei_TREU927 | gene_product=ATP synthase, putative | transcript_product=ATP synthase, putative | location=Tb927_11_v5.1:2581190-2581840(-) | protein_	0.9146	1.0051	0.959848	0.270665	0.998709	-0.060727	1	16	16	16	14	15	14	15	14	15	74.5	74.5	74.5	24.788	216	216	6.75						26	44	7	0	178.26	0.79222	0.9511	8.454	71	19	Leave out requantified	0.85603	0.75719	0.9146	0.99493	9.9973
Tb927.5.1700:mRNA-p1;Tb927.3.5290:mRNA-p1	Tb927.5.1700:mRNA-p1	13;1	13;1	13;1	Tb927.5.1700:mRNA-p1 | transcript=Tb927.5.1700:mRNA | gene=Tb927.5.1700 | organism=Trypanosoma_brucei_brucei_TREU927 | gene_product=replication Factor A 28 kDa subunit, putative | transcript_product=replication Factor A 28 kDa subunit, putative | location=	0.91464	1.02056	0.967602	0.191927	0.998709	-0.0496784	2	13	13	13	11	12	11	12	11	12	54.5	54.5	54.5	27.593	255	255;944	6.26						28	10		0	76.889	0.78497	0.93843	15.442	37	13	Leave out requantified	0.84947	0.75162	0.91464	0.97985	7.5218
Tb927.10.5790:mRNA-p1	Tb927.10.5790:mRNA-p1	14	14	14	Tb927.10.5790:mRNA-p1 | transcript=Tb927.10.5790:mRNA | gene=Tb927.10.5790 | organism=Trypanosoma_brucei_brucei_TREU927 | gene_product=hypothetical protein, conserved | transcript_product=hypothetical protein, conserved | location=Tb927_10_v5.1:1437008-143	0.91467	1.10582	1.01024	0.0169003	0.998709	0.00821698	1	14	14	14	13	8	13	8	13	8	31.7	31.7	31.7	59.193	536	536	5					25				0	80.623	0.82985	0.93245	13.588	24	6	Leave out requantified	0.85505	0.68764	0.91467	0.90431	13.024
Tb927.7.3700:mRNA-p1	Tb927.7.3700:mRNA-p1	9	9	9	Tb927.7.3700:mRNA-p1 | transcript=Tb927.7.3700:mRNA | gene=Tb927.7.3700 | organism=Trypanosoma_brucei_brucei_TREU927 | gene_product=hypothetical protein, conserved | transcript_product=hypothetical protein, conserved | location=Tb927_07_v5.1:964705-965622(	0.91468	1.23145	1.07307	0.120533	0.998709	0.0858493	1	9	9	9	8	4	8	4	8	4	37.7	37.7	37.7	33.765	305	305	6						12			0	13.15	0.78017	0.91711	20.653	12	3	Leave out requantified	0.81703	0.59762	0.91468	0.81205	16.912
Tb927.2.3020:mRNA-p1	Tb927.2.3020:mRNA-p1	29	29	29	Tb927.2.3020:mRNA-p1 | transcript=Tb927.2.3020:mRNA | gene=Tb927.2.3020 | organism=Trypanosoma_brucei_brucei_TREU927 | gene_product=Component of motile flagella 76 | transcript_product=Component of motile flagella 76 | location=Tb927_02_v5.1:571241-574339(	0.9147	0.945716	0.930208	0.841849	0.998709	-0.104575	1	29	29	29	20	19	20	19	20	19	30.2	30.2	30.2	118.83	1032	1032	2.16		40	1		2				0	27.139	0.8105	0.96398	37.065	37	14	Leave out requantified	0.83653	0.77427	0.9147	1.0574	38.299
Tb927.11.5550:mRNA-p1	Tb927.11.5550:mRNA-p1	7	7	7	Tb927.11.5550:mRNA-p1 | transcript=Tb927.11.5550:mRNA | gene=Tb927.11.5550 | organism=Trypanosoma_brucei_brucei_TREU927 | gene_product=DNA polymerase theta | transcript_product=DNA polymerase theta | location=Tb927_11_v5.1:1571933-1574473(+) | protein_leng	0.91473	1.09935	1.00704	0.00848809	0.998709	0.00403307	1	7	7	7	5	6	5	6	5	6	11.3	11.3	11.3	93.088	846	846	3			11						0	10.66	0.70721	0.91845	14.575	10	2	Leave out requantified	0.83558	0.68165	0.91473	0.90963	21.434
Tb927.11.5860:mRNA-p1	Tb927.11.5860:mRNA-p1	8	8	8	Tb927.11.5860:mRNA-p1 | transcript=Tb927.11.5860:mRNA | gene=Tb927.11.5860 | organism=Trypanosoma_brucei_brucei_TREU927 | gene_product=AGC/RSK family serine/threonine kinase, putative | transcript_product=AGC/RSK family serine/threonine kinase, putative |	0.91501	1.31902	1.11701	0.156385	0.998709	0.135662	1	8	8	8	6	7	6	7	6	7	26	26	26	38.756	342	342	6						13			0	16.265	0.66306	0.81413	16.786	13	3	Leave out requantified	0.83566	0.56501	0.91501	0.75814	19.323
Tb927.2.2130:mRNA-p1	Tb927.2.2130:mRNA-p1	7	7	7	Tb927.2.2130:mRNA-p1 | transcript=Tb927.2.2130:mRNA | gene=Tb927.2.2130 | organism=Trypanosoma_brucei_brucei_TREU927 | gene_product=small GTP-binding protein RAB6, putative | transcript_product=small GTP-binding protein RAB6, putative | location=Tb927_02_v	0.91505	1.10558	1.01032	0.0172681	0.998709	0.00836506	1	7	7	7	5	5	5	5	5	5	33.5	33.5	33.5	25.385	230	230	6						11			0	8.6785	0.72021	0.91406	4.0546	9	3	Leave out requantified	0.81158	0.68026	0.91505	0.9045	3.1953
Tb11.1400.1-p1;Tb927.11.1820:mRNA-p1	Tb11.1400.1-p1;Tb927.11.1820:mRNA-p1	10;10	10;10	10;10	Tb11.1400.1-p1 | transcript=Tb11.1400.1 | gene=Tb11.1400 | organism=Trypanosoma_brucei_brucei_TREU927 | gene_product=hypothetical protein, conserved (pseudogene) | transcript_product=hypothetical protein, conserved (pseudogene) | location=Tb927_11_bin_v5.1	0.9151	1.0575	0.986298	0.0665401	0.998709	-0.0236732	2	10	10	10	10	3	10	3	10	3	18.3	18.3	18.3	68.093	627	627;628	4				14					0	41.377	0.82758	0.92629	23.84	14	3	Leave out requantified	0.85263	0.7116	0.9151	0.94563	22.627
Tb927.6.3960:mRNA-p1	Tb927.6.3960:mRNA-p1	3	3	3	Tb927.6.3960:mRNA-p1 | transcript=Tb927.6.3960:mRNA | gene=Tb927.6.3960 | organism=Trypanosoma_brucei_brucei_TREU927 | gene_product=Nucleotide sugar transporter 4 | transcript_product=Nucleotide sugar transporter 4 | location=Tb927_06_v5.1:1163778-1164746(	0.91594	0.881834	0.898887	0.950966	0.998709	-0.154048	1	3	3	3	3	1	3	1	3	1	6.8	6.8	6.8	35.123	322	322	7							6		0	5.1864	0.83288	1.0061	5.554	6	2	Leave out requantified	0.83288	0.80608	0.91594	1.134	6.5886
Tb927.10.9990:mRNA-p1	Tb927.10.9990:mRNA-p1	6	6	6	Tb927.10.9990:mRNA-p1 | transcript=Tb927.10.9990:mRNA | gene=Tb927.10.9990 | organism=Trypanosoma_brucei_brucei_TREU927 | gene_product=non-canonical purine NTP pyrophosphatase, RdgB/HAM1 family, putative | transcript_product=non-canonical purine NTP pyroph	0.9161	1.09139	1.00375	0.000275878	1	-0.000125982	1	6	6	6	4	5	4	5	4	5	42.8	42.8	42.8	21.652	201	201	7							11		0	15.561	0.76395	0.91659	11.525	11	1	Leave out requantified	0.83169	0.68676	0.9161	0.91626	14.53
Tb927.4.3160:mRNA-p1	Tb927.4.3160:mRNA-p1	31	31	31	Tb927.4.3160:mRNA-p1 | transcript=Tb927.4.3160:mRNA | gene=Tb927.4.3160 | organism=Trypanosoma_brucei_brucei_TREU927 | gene_product=dihydroxyacetone phosphate acyltransferase, putative | transcript_product=dihydroxyacetone phosphate acyltransferase, putati	0.91626	1.04451	0.980383	0.100125	0.998709	-0.0316748	1	31	31	31	26	23	26	23	26	23	34.3	34.3	34.3	137.14	1242	1242	2.06		50	1	1					0	62.384	0.76377	0.92845	16.213	47	16	Leave out requantified	0.85452	0.7076	0.91626	0.95739	18.375
Tb927.7.5680:mRNA-p1	Tb927.7.5680:mRNA-p1	13	13	13	Tb927.7.5680:mRNA-p1 | transcript=Tb927.7.5680:mRNA | gene=Tb927.7.5680 | organism=Trypanosoma_brucei_brucei_TREU927 | gene_product=deoxyribose-phosphate aldolase, putative | transcript_product=deoxyribose-phosphate aldolase, putative | location=Tb927_07_v	0.91637	1.01739	0.966879	0.204775	0.998709	-0.0505646	1	13	13	13	13	12	13	12	13	12	57.1	57.1	57.1	30.037	280	280	6.11						33		2	0	53.604	0.7764	0.93681	11.324	31	5	Leave out requantified	0.84322	0.72565	0.91637	0.98291	12.374
Tb927.7.5290:mRNA-p1	Tb927.7.5290:mRNA-p1	15	15	15	Tb927.7.5290:mRNA-p1 | transcript=Tb927.7.5290:mRNA | gene=Tb927.7.5290 | organism=Trypanosoma_brucei_brucei_TREU927 | gene_product=hypothetical protein, conserved | transcript_product=hypothetical protein, conserved | location=Tb927_07_v5.1:1402790-140503	0.91653	0.974754	0.945642	0.49712	0.998709	-0.0813181	1	15	15	15	10	12	10	12	10	12	27.6	27.6	27.6	81.281	746	746	3			26						0	25.927	0.77036	0.99409	10.164	25	11	Leave out requantified	0.83893	0.76609	0.91653	1.0259	8.3618
Tb927.8.6050:mRNA-p1	Tb927.8.6050:mRNA-p1	5	5	5	Tb927.8.6050:mRNA-p1 | transcript=Tb927.8.6050:mRNA | gene=Tb927.8.6050 | organism=Trypanosoma_brucei_brucei_TREU927 | gene_product=hypothetical protein, conserved | transcript_product=hypothetical protein, conserved | location=Tb927_08_v5.1:1765192-176595	0.91658	0.998004	0.957292	0.3139	0.998709	-0.0642749	1	5	5	5	4	5	4	5	4	5	28.1	28.1	28.1	27.343	253	253	5.8			1			8	1		0	15.098	0.74956	0.97539	7.4686	7	0	Leave out requantified	0.84121	0.71634	0.91658	1.002	1.7173
Tb927.11.13080:mRNA-p1	Tb927.11.13080:mRNA-p1	5	5	5	Tb927.11.13080:mRNA-p1 | transcript=Tb927.11.13080:mRNA | gene=Tb927.11.13080 | organism=Trypanosoma_brucei_brucei_TREU927 | gene_product=hypothetical protein, conserved | transcript_product=hypothetical protein, conserved | location=Tb927_11_v5.1:3494849-	0.91686	1.06867	0.992766	0.0381977	0.998709	-0.0147032	1	5	5	5	4	5	4	5	4	5	12.2	12.2	12.2	54.147	526	526	5.31					9	4			0	13.51	0.79934	0.9501	24.246	9	1	Leave out requantified	0.85009	0.7111	0.91686	0.93574	14.145
Tb927.6.1500:mRNA-p1	Tb927.6.1500:mRNA-p1	25	25	25	Tb927.6.1500:mRNA-p1 | transcript=Tb927.6.1500:mRNA | gene=Tb927.6.1500 | organism=Trypanosoma_brucei_brucei_TREU927 | gene_product=alkyl-dihydroxyacetone phosphate synthase | transcript_product=alkyl-dihydroxyacetone phosphate synthase | location=Tb927_06	0.91694	0.951203	0.934072	0.777629	0.998709	-0.0986376	1	25	25	25	23	12	23	12	23	12	58.1	58.1	58.1	69.067	613	613	4				36					0	111.36	0.82052	0.95249	12.734	33	6	Leave out requantified	0.84834	0.76391	0.91694	1.0513	12.679
Tb927.11.2040:mRNA-p1	Tb927.11.2040:mRNA-p1	3	3	3	Tb927.11.2040:mRNA-p1 | transcript=Tb927.11.2040:mRNA | gene=Tb927.11.2040 | organism=Trypanosoma_brucei_brucei_TREU927 | gene_product=STE/STE11 serine/threonine-protein kinase, putative | transcript_product=STE/STE11 serine/threonine-protein kinase, putat	0.91698	0.915751	0.916365	2.31085	0.860915	-0.126005	1	3	3	3	2	3	2	3	2	3	5.2	5.2	5.2	80.668	751	751	3			5						0	3.7547	0.85417	0.98263	13.905	4	2	Median	0.85417	0.82793	0.91698	1.092	8.8666
Tb927.7.1380:mRNA-p1	Tb927.7.1380:mRNA-p1	3	3	3	Tb927.7.1380:mRNA-p1 | transcript=Tb927.7.1380:mRNA | gene=Tb927.7.1380 | organism=Trypanosoma_brucei_brucei_TREU927 | gene_product=hypothetical protein, conserved | transcript_product=hypothetical protein, conserved | location=Tb927_07_v5.1:352592-353047(	0.91717	1.05455	0.985861	0.0702212	0.998709	-0.0240544	1	3	3	3	2	3	2	3	2	3	29.8	29.8	29.8	16.523	151	151	7.38							5	3	0	11.473	0.74846	0.93853	2.1323	8	3	Leave out requantified	0.8562	0.72121	0.91717	0.94827	16.644
Tb927.5.3600.2:mRNA-p1;Tb927.5.3600.1:mRNA-p1	Tb927.5.3600.2:mRNA-p1;Tb927.5.3600.1:mRNA-p1	18;17	18;17	18;17	Tb927.5.3600.2:mRNA-p1 | transcript=Tb927.5.3600.2:mRNA | gene=Tb927.5.3600 | organism=Trypanosoma_brucei_brucei_TREU927 | gene_product=ATP-dependent DEAD/H RNA helicase, putative | transcript_product=ATP-dependent DEAD/H RNA helicase, putative | location=	0.91742	1.06425	0.990834	0.0465799	0.998709	-0.0172552	2	18	18	18	16	11	16	11	16	11	27	27	27	103.62	948	948;820	2.18		27					1		0	30.164	0.77871	0.91896	26.584	28	10	Leave out requantified	0.84731	0.68723	0.91742	0.93963	19.032
Tb927.11.1160:mRNA-p1	Tb927.11.1160:mRNA-p1	10	10	10	Tb927.11.1160:mRNA-p1 | transcript=Tb927.11.1160:mRNA | gene=Tb927.11.1160 | organism=Trypanosoma_brucei_brucei_TREU927 | gene_product=Region in Clathrin and VPS, putative | transcript_product=Region in Clathrin and VPS, putative | location=Tb927_11_v5.1:3	0.91749	1.09624	1.00686	0.00905533	0.998709	0.00416326	1	10	10	10	7	7	7	7	7	7	11.1	11.1	11.1	122.83	1107	1107	2		15							0	13.382	0.73745	0.94772	17.251	14	2	Leave out requantified	0.84438	0.69736	0.91749	0.91221	21.788
Tb927.3.4000:mRNA-p1	Tb927.3.4000:mRNA-p1	9	9	9	Tb927.3.4000:mRNA-p1 | transcript=Tb927.3.4000:mRNA | gene=Tb927.3.4000 | organism=Trypanosoma_brucei_brucei_TREU927 | gene_product=clathrin coat assembly protein ap19, putative | transcript_product=clathrin coat assembly protein ap19, putative | location=	0.91803	0.968429	0.94323	0.566155	0.998709	-0.0848342	1	9	9	9	8	8	8	8	8	8	57.2	57.2	57.2	18.409	159	159	7.12							21	3	0	36.447	0.79634	0.98023	7.3655	23	4	Leave out requantified	0.82117	0.7724	0.91803	1.0326	7.7433
Tb927.11.6190:mRNA-p1	Tb927.11.6190:mRNA-p1	4	4	4	Tb927.11.6190:mRNA-p1 | transcript=Tb927.11.6190:mRNA | gene=Tb927.11.6190 | organism=Trypanosoma_brucei_brucei_TREU927 | gene_product=hypothetical protein, conserved | transcript_product=hypothetical protein, conserved | location=Tb927_11_v5.1:1743323-174	0.91813	0.956114	0.937122	0.716635	0.998709	-0.0939873	1	4	4	4	4	4	4	4	4	4	42.1	42.1	42.1	16.047	145	145	8								8	0	5.1436	0.82896	0.97993	16.401	8	0	Leave out requantified	0.8497	0.80873	0.91813	1.0459	17.088
Tb927.8.7800:mRNA-p1	Tb927.8.7800:mRNA-p1	3	3	3	Tb927.8.7800:mRNA-p1 | transcript=Tb927.8.7800:mRNA | gene=Tb927.8.7800 | organism=Trypanosoma_brucei_brucei_TREU927 | gene_product=hypothetical protein, conserved | transcript_product=hypothetical protein, conserved | location=Tb927_08_v5.1:2268441-227204	0.91819	0.622859	0.770524	0.412907	0.998709	-0.403079	1	3	3	3	2	2	2	2	2	2	3	3	3	131.61	1200	1200	2		4							0.0023784	1.5434	2.0732	2.6054	63.967	4	2	Linear	0.85613	1.2255	0.91819	1.6055	58.663
Tb927.4.3660:mRNA-p1	Tb927.4.3660:mRNA-p1	6	6	6	Tb927.4.3660:mRNA-p1 | transcript=Tb927.4.3660:mRNA | gene=Tb927.4.3660 | organism=Trypanosoma_brucei_brucei_TREU927 | gene_product=hypothetical protein, conserved | transcript_product=hypothetical protein, conserved | location=Tb927_04_v5.1:928224-929669(	0.91838	1.27065	1.09451	0.144221	0.998709	0.111364	1	6	6	6	4	5	4	5	4	5	22.9	22.9	22.9	54.816	481	481	5					9				0	46.472	0.75501	0.85408	30.386	8	2	Leave out requantified	0.84961	0.58294	0.91838	0.787	29.647
Tb927.7.2140:mRNA-p1;Tb07.11L3.90:mRNA-p1	Tb927.7.2140:mRNA-p1;Tb07.11L3.90:mRNA-p1	4;4	4;4	4;4	Tb927.7.2140:mRNA-p1 | transcript=Tb927.7.2140:mRNA | gene=Tb927.7.2140 | organism=Trypanosoma_brucei_brucei_TREU927 | gene_product=zinc finger protein family member, putative | transcript_product=zinc finger protein family member, putative | location=Tb92	0.91841	1.0458	0.982103	0.0924145	0.998709	-0.0290946	2	4	4	4	4	4	4	4	4	4	13.8	13.8	13.8	40.864	376	376;376	5.42					7	5			0	28.394	0.80904	0.92282	12.026	9	2	Leave out requantified	0.85166	0.72242	0.91841	0.95621	22.68
Tb927.7.280:mRNA-p1	Tb927.7.280:mRNA-p1	11	11	11	Tb927.7.280:mRNA-p1 | transcript=Tb927.7.280:mRNA | gene=Tb927.7.280 | organism=Trypanosoma_brucei_brucei_TREU927 | gene_product=cyclophilin-type peptidyl-prolyl cis-trans isomerase, putative | transcript_product=cyclophilin-type peptidyl-prolyl cis-trans	0.91863	1.00406	0.961343	0.275444	0.998709	-0.058302	1	11	11	11	10	10	10	10	10	10	67.1	67.1	67.1	24.302	225	225	7							22		0	37.674	0.80131	0.97184	12.942	22	8	Leave out requantified	0.83554	0.7585	0.91863	0.99596	7.8568
Tb927.5.970:mRNA-p1	Tb927.5.970:mRNA-p1	6	6	6	Tb927.5.970:mRNA-p1 | transcript=Tb927.5.970:mRNA | gene=Tb927.5.970 | organism=Trypanosoma_brucei_brucei_TREU927 | gene_product=class I transcription factor A, subunit 6 | transcript_product=class I transcription factor A, subunit 6 | location=Tb927_05_v5	0.91884	1.15304	1.03594	0.0749941	0.998709	0.0416663	1	6	6	6	3	6	3	6	3	6	28.4	28.4	28.4	21.712	190	190	7							13		0	11.462	0.6972	0.87386	5.5727	9	4	Leave out requantified	0.85568	0.66056	0.91884	0.86727	16.973
Tb927.11.5120:mRNA-p1	Tb927.11.5120:mRNA-p1	2	2	2	Tb927.11.5120:mRNA-p1 | transcript=Tb927.11.5120:mRNA | gene=Tb927.11.5120 | organism=Trypanosoma_brucei_brucei_TREU927 | gene_product=TPR repeat/SET domain containing protein, putative | transcript_product=TPR repeat/SET domain containing protein, putativ	0.91902	NaN	NaN	NaN	NaN	NaN	1	2	2	2	2	1	2	1	2	1	5.5	5.5	5.5	73.549	650	650	4				3					0	6.0349	0.8309	0.92243	18.78	3	0	Median	0.8223	NaN	0.91902	NaN	0.52405
Tb927.6.3920:mRNA-p1	Tb927.6.3920:mRNA-p1	4	4	4	Tb927.6.3920:mRNA-p1 | transcript=Tb927.6.3920:mRNA | gene=Tb927.6.3920 | organism=Trypanosoma_brucei_brucei_TREU927 | gene_product=hypothetical protein, conserved | transcript_product=hypothetical protein, conserved | location=Tb927_06_v5.1:1156031-115651	0.9191	0.956663	0.937882	0.716381	0.998709	-0.0928117	1	4	4	4	3	4	3	4	3	4	40.9	40.9	40.9	17.078	159	159	7.22							7	2	0	14.501	0.79181	0.96998	10.665	9	0	Leave out requantified	0.8551	0.79001	0.9191	1.0453	26.694
Tb927.5.1010:mRNA-p1	Tb927.5.1010:mRNA-p1	6	6	6	Tb927.5.1010:mRNA-p1 | transcript=Tb927.5.1010:mRNA | gene=Tb927.5.1010 | organism=Trypanosoma_brucei_brucei_TREU927 | gene_product=hypothetical protein, conserved | transcript_product=hypothetical protein, conserved | location=Tb927_05_v5.1:387694-391641(	0.91931	1.00085	0.96008	0.295476	0.998709	-0.0600749	1	6	6	6	6	2	6	2	6	2	6.2	6.2	6.2	146.88	1315	1315	2		8							0	8.5465	0.87799	1.0098	35.196	7	1	Leave out requantified	0.87076	0.74159	0.91931	0.99915	35.532
Tb927.11.9550:mRNA-p1	Tb927.11.9550:mRNA-p1	14	14	14	Tb927.11.9550:mRNA-p1 | transcript=Tb927.11.9550:mRNA | gene=Tb927.11.9550 | organism=Trypanosoma_brucei_brucei_TREU927 | gene_product=replication factor C, subunit 4, putative | transcript_product=replication factor C, subunit 4, putative | location=Tb927	0.91955	1.3134	1.11648	0.161149	0.998709	0.136156	1	14	14	14	12	9	12	9	12	9	54.8	54.8	54.8	37.586	341	341	6						25			0	90.036	0.80114	0.90984	13.631	21	7	Leave out requantified	0.84094	0.57351	0.91955	0.76138	6.7591
Tb927.11.12610:mRNA-p1	Tb927.11.12610:mRNA-p1	10	10	10	Tb927.11.12610:mRNA-p1 | transcript=Tb927.11.12610:mRNA | gene=Tb927.11.12610 | organism=Trypanosoma_brucei_brucei_TREU927 | gene_product=cyclin 1 | transcript_product=cyclin 1 | location=Tb927_11_v5.1:3379231-3380235(+) | protein_length=334 | sequence_SO=	0.91959	0.879662	0.899626	0.881489	0.998709	-0.152958	1	10	10	10	8	9	8	9	8	9	46.4	46.4	46.4	36.266	334	334	6						17			0	33.494	0.86626	1.0579	17.143	17	7	Leave out requantified	0.84775	0.86585	0.91959	1.1368	21.544
Tb927.11.330:mRNA-p1	Tb927.11.330:mRNA-p1	27	27	27	Tb927.11.330:mRNA-p1 | transcript=Tb927.11.330:mRNA | gene=Tb927.11.330 | organism=Trypanosoma_brucei_brucei_TREU927 | gene_product=Myosin-like protein 1 | transcript_product=Myosin-like protein 1 | location=Tb927_11_v5.1:73968-76922(-) | protein_length=98	0.9196	1.00672	0.963162	0.259006	0.998709	-0.055626	1	27	27	27	19	24	19	24	19	24	34.9	34.9	34.9	109.76	984	984	2		47							0	53.282	0.79309	0.94982	21.229	46	12	Leave out requantified	0.85116	0.75287	0.9196	0.99332	21.782
Tb927.9.4520:mRNA-p1	Tb927.9.4520:mRNA-p1	15	15	15	Tb927.9.4520:mRNA-p1 | transcript=Tb927.9.4520:mRNA | gene=Tb927.9.4520 | organism=Trypanosoma_brucei_brucei_TREU927 | gene_product=Mitochondrial-processing peptidase subunit beta | transcript_product=Mitochondrial-processing peptidase subunit beta | locat	0.91969	1.04356	0.981624	0.0969776	0.998709	-0.0296347	1	15	15	15	11	12	11	12	11	12	44.4	44.4	44.4	53.689	477	477	5					25				0	106.73	0.80053	0.94276	25.316	22	6	Leave out requantified	0.83779	0.73311	0.91969	0.95826	21.347
Tb927.2.3580:mRNA-p1	Tb927.2.3580:mRNA-p1	22	22	22	Tb927.2.3580:mRNA-p1 | transcript=Tb927.2.3580:mRNA | gene=Tb927.2.3580 | organism=Trypanosoma_brucei_brucei_TREU927 | gene_product=transcription elongation factor s-II, putative | transcript_product=transcription elongation factor s-II, putative | locatio	0.92002	1.06216	0.991089	0.0463915	0.998709	-0.0166326	1	22	22	22	17	18	17	18	17	18	57	57	57	52.172	467	467	5.39					38		1	5	0	139	0.78061	0.91112	22.019	40	15	Leave out requantified	0.82922	0.6937	0.92002	0.94148	23.566
Tb927.8.1320:mRNA-p1	Tb927.8.1320:mRNA-p1	4	4	4	Tb927.8.1320:mRNA-p1 | transcript=Tb927.8.1320:mRNA | gene=Tb927.8.1320 | organism=Trypanosoma_brucei_brucei_TREU927 | gene_product=hypothetical protein, conserved | transcript_product=hypothetical protein, conserved | location=Tb927_08_v5.1:426876-427598(	0.92022	0.921574	0.920897	2.24573	0.860915	-0.118889	1	4	4	4	3	4	3	4	3	4	29.6	29.6	29.6	27.16	240	240	6						8			0	77.496	0.82838	1.0342	2.6902	7	2	Leave out requantified	0.81884	0.80625	0.92022	1.0851	29.399
Tb927.10.1830:mRNA-p1	Tb927.10.1830:mRNA-p1	9	9	9	Tb927.10.1830:mRNA-p1 | transcript=Tb927.10.1830:mRNA | gene=Tb927.10.1830 | organism=Trypanosoma_brucei_brucei_TREU927 | gene_product=syntaxin, putative | transcript_product=syntaxin, putative | location=Tb927_10_v5.1:480135-480827(+) | protein_length=230	0.92024	0.994431	0.957336	0.339805	0.998709	-0.0639872	1	9	9	9	9	9	9	9	9	9	36.5	36.5	36.5	25.824	230	230	6.43						23	9	3	0	80.878	0.78053	0.95853	15.085	30	10	Leave out requantified	0.84987	0.76806	0.92024	1.0056	14.598
Tb927.11.8300:mRNA-p1	Tb927.11.8300:mRNA-p1	11	11	11	Tb927.11.8300:mRNA-p1 | transcript=Tb927.11.8300:mRNA | gene=Tb927.11.8300 | organism=Trypanosoma_brucei_brucei_TREU927 | gene_product=hypothetical protein, conserved | transcript_product=hypothetical protein, conserved | location=Tb927_11_v5.1:2330735-233	0.92035	0.869565	0.894958	0.79906	0.998709	-0.16069	1	11	11	11	8	4	8	4	8	4	25.5	25.5	25.5	72.96	662	662	3.85		1		12					0	27.419	0.84629	0.94092	15.948	11	2	Leave out requantified	0.85701	0.82164	0.92035	1.15	12.663
Tb927.7.2710:mRNA-p1	Tb927.7.2710:mRNA-p1	8	8	8	Tb927.7.2710:mRNA-p1 | transcript=Tb927.7.2710:mRNA | gene=Tb927.7.2710 | organism=Trypanosoma_brucei_brucei_TREU927 | gene_product=NADH-cytochrome b5 reductase, putative | transcript_product=NADH-cytochrome b5 reductase, putative | location=Tb927_07_v5.1:	0.92038	1.01906	0.969718	0.192181	0.998709	-0.0462323	1	8	8	8	7	8	7	8	7	8	35.5	35.5	35.5	31.885	287	287	6						17			0	39.592	0.78146	0.94701	19.374	16	2	Leave out requantified	0.82927	0.72456	0.92038	0.9813	14.393
Tb927.11.12540:mRNA-p1	Tb927.11.12540:mRNA-p1	42	42	41	Tb927.11.12540:mRNA-p1 | transcript=Tb927.11.12540:mRNA | gene=Tb927.11.12540 | organism=Trypanosoma_brucei_brucei_TREU927 | gene_product=leucine-rich repeat protein (LRRP), putative | transcript_product=leucine-rich repeat protein (LRRP), putative | locat	0.92055	1.02839	0.974472	0.150198	0.998709	-0.0395195	1	42	42	41	36	32	36	32	36	31	48.7	48.7	48.1	115.21	1052	1052	2.14		78	3	3	1				0	135.12	0.81463	0.95412	13.183	82	22	Leave out requantified	0.86103	0.74891	0.92055	0.97239	14.159
Tb927.10.15180:mRNA-p1	Tb927.10.15180:mRNA-p1	13	13	13	Tb927.10.15180:mRNA-p1 | transcript=Tb927.10.15180:mRNA | gene=Tb927.10.15180 | organism=Trypanosoma_brucei_brucei_TREU927 | gene_product=nucleosome assembly protein, putative | transcript_product=nucleosome assembly protein, putative | location=Tb927_10_v	0.92088	0.947329	0.934104	0.885442	0.998709	-0.0984891	1	13	13	13	12	8	12	8	12	8	33.6	33.6	33.6	41.302	366	366	5.07					25	2			0	33.361	0.83901	0.9663	11.885	25	5	Leave out requantified	0.84481	0.80315	0.92088	1.0556	12.476
Tb927.4.2540:mRNA-p1	Tb927.4.2540:mRNA-p1	3	3	3	Tb927.4.2540:mRNA-p1 | transcript=Tb927.4.2540:mRNA | gene=Tb927.4.2540 | organism=Trypanosoma_brucei_brucei_TREU927 | gene_product=Neural precursor cell-expressed, developmently downregulated 8 | transcript_product=Neural precursor cell-expressed, develop	0.92092	1.08864	1.00478	0.0042244	1	0.00183521	1	3	3	3	2	3	2	3	2	3	48.7	48.7	48.7	8.668	78	78	5.25		3	3					6	0	12.75	0.69587	0.87644	11.317	12	2	Leave out requantified	0.83392	0.6751	0.92092	0.91858	19.591
Tb927.7.550:mRNA-p1	Tb927.7.550:mRNA-p1	12	12	12	Tb927.7.550:mRNA-p1 | transcript=Tb927.7.550:mRNA | gene=Tb927.7.550 | organism=Trypanosoma_brucei_brucei_TREU927 | gene_product=WD domain, G-beta repeat, putative | transcript_product=WD domain, G-beta repeat, putative | location=Tb927_07_v5.1:111466-1129	0.92136	0.943396	0.932378	0.973285	0.998709	-0.101114	1	12	12	12	12	5	12	5	12	5	30.9	30.9	30.9	55.627	499	499	4				17					0	21.422	0.81378	0.94429	10.981	17	6	Leave out requantified	0.85471	0.79151	0.92136	1.06	8.247
Tb927.3.5530:mRNA-p1	Tb927.3.5530:mRNA-p1	69	69	68	Tb927.3.5530:mRNA-p1 | transcript=Tb927.3.5530:mRNA | gene=Tb927.3.5530 | organism=Trypanosoma_brucei_brucei_TREU927 | gene_product=Tb-292 membrane associated protein | transcript_product=Tb-292 membrane associated protein | location=Tb927_03_v5.1:1547572-	0.92143	0.876501	0.898966	0.834684	0.998709	-0.154113	1	69	69	68	66	51	66	51	65	50	46.6	46.6	33.6	279.19	2463	2463	1.57	107	95	14						0	185.54	0.83908	0.99175	14.218	211	37	Leave out requantified	0.83084	0.8499	0.92143	1.1409	12.723
Tb927.3.5090:mRNA-p1	Tb927.3.5090:mRNA-p1	9	9	9	Tb927.3.5090:mRNA-p1 | transcript=Tb927.3.5090:mRNA | gene=Tb927.3.5090 | organism=Trypanosoma_brucei_brucei_TREU927 | gene_product=tryparedoxin 2, putative | transcript_product=tryparedoxin 2, putative | location=Tb927_03_v5.1:1429044-1429640(+) | protein	0.92158	1.0735	0.997541	0.0198732	0.998709	-0.00774637	1	9	9	9	9	9	9	9	9	9	44.9	44.9	44.9	22.18	198	198	7.04						1	41	3	0	67.953	0.74447	0.93865	9.5283	45	11	Leave out requantified	0.82893	0.67871	0.92158	0.93153	10.44
Tb927.5.930:mRNA-p1;Tb11.v5.0613.1-p1	Tb927.5.930:mRNA-p1;Tb11.v5.0613.1-p1	46;27	46;27	25;10	Tb927.5.930:mRNA-p1 | transcript=Tb927.5.930:mRNA | gene=Tb927.5.930 | organism=Trypanosoma_brucei_brucei_TREU927 | gene_product=NADH-dependent fumarate reductase | transcript_product=NADH-dependent fumarate reductase | location=Tb927_05_v5.1:366462-369890	0.9218	1.16189	1.04184	0.0880255	0.998709	0.0494968	2	46	46	25	38	36	38	36	19	17	50	50	26.2	123.69	1142	1142;624	2.24		78	20	2					0	138.98	0.75121	0.89837	13.852	97	23	Leave out requantified	0.84705	0.63877	0.9218	0.86067	12.293
Tb927.11.12430:mRNA-p1	Tb927.11.12430:mRNA-p1	5	5	5	Tb927.11.12430:mRNA-p1 | transcript=Tb927.11.12430:mRNA | gene=Tb927.11.12430 | organism=Trypanosoma_brucei_brucei_TREU927 | gene_product=cell division cycle phosphatase 14, putative | transcript_product=cell division cycle phosphatase 14, putative | locat	0.92182	0.911245	0.916532	1.37603	0.998709	-0.125766	1	5	5	5	4	3	4	3	4	3	6.8	6.8	6.8	89.335	818	818	3.14			6	1					0	3.8181	0.82261	0.9791	13.284	6	2	Leave out requantified	0.85262	0.83866	0.92182	1.0974	15.269
Tb927.7.3170:mRNA-p1	Tb927.7.3170:mRNA-p1	4	4	4	Tb927.7.3170:mRNA-p1 | transcript=Tb927.7.3170:mRNA | gene=Tb927.7.3170 | organism=Trypanosoma_brucei_brucei_TREU927 | gene_product=Beta-lactamase superfamily domain containing protein, putative | transcript_product=Beta-lactamase superfamily domain contai	0.92198	1.43466	1.17832	0.193188	0.998709	0.201757	1	4	4	4	3	3	3	3	3	3	13.6	13.6	13.6	43.185	391	391	5					6				0	4.5244	0.79715	0.92198	32.172	4	2	Median	0.86046	0.52953	0.92198	0.69703	0.032676
Tb927.10.14480:mRNA-p1	Tb927.10.14480:mRNA-p1	7	7	7	Tb927.10.14480:mRNA-p1 | transcript=Tb927.10.14480:mRNA | gene=Tb927.10.14480 | organism=Trypanosoma_brucei_brucei_TREU927 | gene_product=hypothetical protein, conserved | transcript_product=hypothetical protein, conserved | location=Tb927_10_v5.1:3538130-	0.92213	1.27993	1.10103	0.153637	0.998709	0.119556	1	7	7	7	2	7	2	7	2	7	9.7	9.7	9.7	92.815	865	865	2.22		7	2						0	16.599	0.64714	0.82023	14.79	9	3	Leave out requantified	0.84536	0.59557	0.92213	0.78129	4.5274
Tb927.3.3410:mRNA-p1;Tb11.v5.0768.1-p1	Tb927.3.3410:mRNA-p1;Tb11.v5.0768.1-p1	21;11	21;11	21;11	Tb927.3.3410:mRNA-p1 | transcript=Tb927.3.3410:mRNA | gene=Tb927.3.3410 | organism=Trypanosoma_brucei_brucei_TREU927 | gene_product=aspartyl aminopeptidase, putative | transcript_product=aspartyl aminopeptidase, putative | location=Tb927_03_v5.1:871164-872	0.92227	1.03482	0.978546	0.122187	0.998709	-0.0336783	2	21	21	21	19	18	19	18	19	18	56.8	56.8	56.8	49.327	451	451;297	5					44				0	219.84	0.79044	0.94882	8.8206	42	11	Leave out requantified	0.83931	0.73057	0.92227	0.96635	10.39
Tb927.7.4000:mRNA-p1	Tb927.7.4000:mRNA-p1	11	11	11	Tb927.7.4000:mRNA-p1 | transcript=Tb927.7.4000:mRNA | gene=Tb927.7.4000 | organism=Trypanosoma_brucei_brucei_TREU927 | gene_product=glutathione synthetase, putative | transcript_product=glutathione synthetase, putative | location=Tb927_07_v5.1:1057299-1058	0.92254	1.01356	0.968051	0.217965	0.998709	-0.0484415	1	11	11	11	11	5	11	5	11	5	30.5	30.5	30.5	61.304	555	555	4				16					0	28.021	0.78497	0.96292	7.8482	16	7	Leave out requantified	0.84719	0.71097	0.92254	0.98662	6.0134
Tb927.7.6440:mRNA-p1	Tb927.7.6440:mRNA-p1	14	14	14	Tb927.7.6440:mRNA-p1 | transcript=Tb927.7.6440:mRNA | gene=Tb927.7.6440 | organism=Trypanosoma_brucei_brucei_TREU927 | gene_product=vesicle transport v-SNARE protein, putative | transcript_product=vesicle transport v-SNARE protein, putative | location=Tb92	0.92298	1.01845	0.970717	0.191921	0.998709	-0.0446236	1	14	14	14	14	13	14	13	14	13	70.3	70.3	70.3	25.254	222	222	7.31							35	16	0	124.61	0.79107	0.95936	4.6046	51	12	Leave out requantified	0.84998	0.73688	0.92298	0.98188	7.7136
Tb927.5.2620:mRNA-p1	Tb927.5.2620:mRNA-p1	11	11	11	Tb927.5.2620:mRNA-p1 | transcript=Tb927.5.2620:mRNA | gene=Tb927.5.2620 | organism=Trypanosoma_brucei_brucei_TREU927 | gene_product=hypothetical protein, conserved | transcript_product=hypothetical protein, conserved | location=Tb927_05_v5.1:894723-896081(	0.92316	1.0755	0.99933	0.0131611	0.998709	-0.00516983	1	11	11	11	8	11	8	11	8	11	37.4	37.4	37.4	48.704	452	452	5.41					17	3		2	0	151.96	0.75163	0.92002	11.724	21	5	Leave out requantified	0.84951	0.68915	0.92316	0.9298	11.635
Tb927.9.8130:mRNA-p1;Tb927.9.8100:mRNA-p1	Tb927.9.8130:mRNA-p1;Tb927.9.8100:mRNA-p1	10;10	10;10	10;10	Tb927.9.8130:mRNA-p1 | transcript=Tb927.9.8130:mRNA | gene=Tb927.9.8130 | organism=Trypanosoma_brucei_brucei_TREU927 | gene_product=nascent polypeptide associated complex subunit, putative | transcript_product=nascent polypeptide associated complex subunit	0.92331	1.17869	1.051	0.103665	0.998709	0.0610353	2	10	10	10	6	10	6	10	6	10	87.2	87.2	87.2	20.129	188	188;188	6.31						22	5	2	0	145.51	0.72556	0.88337	11.75	29	5	Leave out requantified	0.85218	0.65049	0.92331	0.8484	8.7932
Tb927.2.5210:mRNA-p1	Tb927.2.5210:mRNA-p1	2	2	2	Tb927.2.5210:mRNA-p1 | transcript=Tb927.2.5210:mRNA | gene=Tb927.2.5210 | organism=Trypanosoma_brucei_brucei_TREU927 | gene_product=beta-ketoacyl-ACP reductase | transcript_product=beta-ketoacyl-ACP reductase | location=Tb927_02_v5.1:917459-918184(+) | pro	0.92339	NaN	NaN	NaN	NaN	NaN	1	2	2	2	2	0	2	0	2	0	13.3	13.3	13.3	25.671	241	241	7							2		0.0021153	1.5552	0.84255	0.92339	38.4	2	0	Median	0.84255	NaN	0.92339	NaN	38.4
Tb927.5.1030:mRNA-p1	Tb927.5.1030:mRNA-p1	4	4	4	Tb927.5.1030:mRNA-p1 | transcript=Tb927.5.1030:mRNA | gene=Tb927.5.1030 | organism=Trypanosoma_brucei_brucei_TREU927 | gene_product=Iron-sulfur assembly protein 2 | transcript_product=Iron-sulfur assembly protein 2 | location=Tb927_05_v5.1:394846-395367(+)	0.9234	0.901795	0.912597	1.08682	0.998709	-0.132051	1	4	4	4	3	3	3	3	3	3	27.2	27.2	27.2	19.07	173	173	7							7		0	6.9687	0.85151	0.98623	95.53	7	4	Median	0.84663	0.85151	0.9234	1.1089	21.731
Tb927.11.6260:mRNA-p1	Tb927.11.6260:mRNA-p1	2	2	2	Tb927.11.6260:mRNA-p1 | transcript=Tb927.11.6260:mRNA | gene=Tb927.11.6260 | organism=Trypanosoma_brucei_brucei_TREU927 | gene_product=hypothetical protein, conserved | transcript_product=hypothetical protein, conserved | location=Tb927_11_v5.1:1762459-176	0.92347	NaN	NaN	NaN	NaN	NaN	1	2	2	2	1	1	1	1	1	1	2.5	2.5	2.5	88.339	800	800	3			3						0.0044041	1.2919	0.82208	0.87048	10.156	3	2	Median	0.87176	NaN	0.92347	NaN	8.3561
Tb927.5.2890.2:mRNA-p1;Tb927.5.2890.1:mRNA-p1	Tb927.5.2890.2:mRNA-p1;Tb927.5.2890.1:mRNA-p1	53;53	53;53	53;53	Tb927.5.2890.2:mRNA-p1 | transcript=Tb927.5.2890.2:mRNA | gene=Tb927.5.2890 | organism=Trypanosoma_brucei_brucei_TREU927 | gene_product=AAA domain (dynein-related subfamily)/von Willebrand factor type A domain containing protein, putative | transcript_prod	0.92391	1.05122	0.987563	0.0663067	0.998709	-0.0210589	2	53	53	53	51	27	51	27	51	27	31.2	31.2	31.2	236.85	2163	2163;2197	1.41	72	32	3				1		0	61.012	0.83129	0.93305	15.239	107	29	Leave out requantified	0.85667	0.68654	0.92391	0.95128	11.726
Tb927.11.2470:mRNA-p1	Tb927.11.2470:mRNA-p1	26	26	26	Tb927.11.2470:mRNA-p1 | transcript=Tb927.11.2470:mRNA | gene=Tb927.11.2470 | organism=Trypanosoma_brucei_brucei_TREU927 | gene_product=metallo-peptidase, Clan MF, Family M17 | transcript_product=metallo-peptidase, Clan MF, Family M17 | location=Tb927_11_v5	0.92411	1.02636	0.975233	0.153226	0.998709	-0.0381656	1	26	26	26	25	18	25	18	25	18	69	69	69	60.585	565	565	4.11				61		2	1		0	323.31	0.79854	0.95256	8.5985	64	13	Leave out requantified	0.86839	0.72641	0.92411	0.97432	5.1203
Tb927.5.4390:mRNA-p1;Tb05.5K5.40:mRNA-p1	Tb927.5.4390:mRNA-p1;Tb05.5K5.40:mRNA-p1	6;6	6;6	6;6	Tb927.5.4390:mRNA-p1 | transcript=Tb927.5.4390:mRNA | gene=Tb927.5.4390 | organism=Trypanosoma_brucei_brucei_TREU927 | gene_product=hypothetical protein, conserved | transcript_product=hypothetical protein, conserved | location=Tb927_05_v5.1:1363428-136383	0.92438	0.976276	0.950328	0.506766	0.998709	-0.0740402	2	6	6	6	6	5	6	5	6	5	70.4	70.4	70.4	15.063	135	135;135	7							12		0	33.24	0.83295	0.94868	9.0328	12	2	Leave out requantified	0.85189	0.78626	0.92438	1.0243	7.8379
Tb927.10.3520:mRNA-p1	Tb927.10.3520:mRNA-p1	23	21	21	Tb927.10.3520:mRNA-p1 | transcript=Tb927.10.3520:mRNA | gene=Tb927.10.3520 | organism=Trypanosoma_brucei_brucei_TREU927 | gene_product=protease regulatory ATPase subunit 4 | transcript_product=protease regulatory ATPase subunit 4 | location=Tb927_10_v5.1:9	0.92459	1.00372	0.964157	0.275596	0.998709	-0.0538761	1	23	21	21	23	15	21	14	21	14	62.9	59.9	59.9	44.855	399	399	5.02					41	1			0	85.023	0.80708	0.95688	33.05	38	16	Leave out requantified	0.8522	0.75644	0.92459	0.99629	27.235
Tb927.4.1720:mRNA-p1	Tb927.4.1720:mRNA-p1	14	14	14	Tb927.4.1720:mRNA-p1 | transcript=Tb927.4.1720:mRNA | gene=Tb927.4.1720 | organism=Trypanosoma_brucei_brucei_TREU927 | gene_product=Nucleoside diphosphate kinase 3 | transcript_product=Nucleoside diphosphate kinase 3 | location=Tb927_04_v5.1:438498-439547(	0.92483	0.936417	0.930624	1.25986	0.998709	-0.103758	1	14	14	14	11	14	11	14	11	14	46.7	46.7	46.7	38.948	349	349	6						29			0	73.913	0.81297	0.99481	11.986	26	3	Leave out requantified	0.84732	0.77938	0.92483	1.0679	10.149
Tb927.2.100:mRNA-p1;Tb927.2.1344:pseudogenic_transcript-p1	Tb927.2.100:mRNA-p1	61;2	61;2	15;0	Tb927.2.100:mRNA-p1 | transcript=Tb927.2.100:mRNA | gene=Tb927.2.100 | organism=Trypanosoma_brucei_brucei_TREU927 | gene_product=retrotransposon hot spot protein 1 (RHS1), putative | transcript_product=retrotransposon hot spot protein 1 (RHS1), putative |	0.92495	1.03542	0.980186	0.115108	0.998709	-0.031167	2	61	61	15	57	50	57	50	14	11	77.8	77.8	24.5	94.932	829	829;71	3.34	1	13	146	16	8	10	5		0	323.31	0.79175	0.94527	13.232	184	38	Leave out requantified	0.84805	0.72434	0.92495	0.96579	12.428
Tb927.6.3090:mRNA-p1	Tb927.6.3090:mRNA-p1	37	37	37	Tb927.6.3090:mRNA-p1 | transcript=Tb927.6.3090:mRNA | gene=Tb927.6.3090 | organism=Trypanosoma_brucei_brucei_TREU927 | gene_product=microtubule associated protein xmap215 | transcript_product=microtubule associated protein xmap215 | location=Tb927_06_v5.1:	0.92497	1.11148	1.01823	0.0434876	0.998709	0.0199813	1	37	37	37	33	22	33	22	33	22	28.9	28.9	28.9	179.07	1621	1621	2.02		57	1						0	56.024	0.7826	0.92636	19.748	54	11	Leave out requantified	0.85907	0.66306	0.92497	0.8997	16.358
Tb927.10.12980:mRNA-p1	Tb927.10.12980:mRNA-p1	9	9	9	Tb927.10.12980:mRNA-p1 | transcript=Tb927.10.12980:mRNA | gene=Tb927.10.12980 | organism=Trypanosoma_brucei_brucei_TREU927 | gene_product=Multisite-specific tRNA:(cytosine-C(5))-methyltransferase, putative | transcript_product=Multisite-specific tRNA:(cyto	0.92528	1.05738	0.991332	0.0473832	0.998709	-0.0157692	1	9	9	9	8	6	8	6	8	6	17.5	17.5	17.5	88.799	806	806	3			14						0	15.482	0.79601	0.94573	20.603	13	4	Leave out requantified	0.86935	0.71343	0.92528	0.94573	22.682
Tb927.11.13400:mRNA-p1	Tb927.11.13400:mRNA-p1	17	17	17	Tb927.11.13400:mRNA-p1 | transcript=Tb927.11.13400:mRNA | gene=Tb927.11.13400 | organism=Trypanosoma_brucei_brucei_TREU927 | gene_product=Bromodomain, putative | transcript_product=Bromodomain, putative | location=Tb927_11_v5.1:3593751-3595733(-) | protein	0.92535	1.02586	0.975606	0.15341	0.998709	-0.0375461	1	17	17	17	15	10	15	10	15	10	33.6	33.6	33.6	73.634	660	660	3.91			5	27		1			0	131.62	0.77356	0.95026	14.211	32	6	Leave out requantified	0.84811	0.71488	0.92535	0.97479	17.938
Tb927.8.800:mRNA-p1	Tb927.8.800:mRNA-p1	14	14	14	Tb927.8.800:mRNA-p1 | transcript=Tb927.8.800:mRNA | gene=Tb927.8.800 | organism=Trypanosoma_brucei_brucei_TREU927 | gene_product=Domain of unknown function (DUF3437), putative | transcript_product=Domain of unknown function (DUF3437), putative | location=T	0.92539	1.19053	1.05796	0.11558	0.998709	0.0698705	1	14	14	14	14	2	14	2	14	2	9.1	9.1	9.1	246.72	2197	2197	1.12	14	2							0	13.234	0.81343	0.91343	15.874	16	2	Leave out requantified	0.84772	0.62914	0.92539	0.83996	15.766
Tb927.11.2590:mRNA-p1	Tb927.11.2590:mRNA-p1	7	6	6	Tb927.11.2590:mRNA-p1 | transcript=Tb927.11.2590:mRNA | gene=Tb927.11.2590 | organism=Trypanosoma_brucei_brucei_TREU927 | gene_product=Flagellum attachment zone protein 12 | transcript_product=Flagellum attachment zone protein 12 | location=Tb927_11_v5.1:7	0.92578	0.989707	0.957744	0.38185	0.998709	-0.0630927	1	7	6	6	4	6	4	5	4	5	8.5	8	8	121.14	1081	1081	2		10							0	14.716	0.74661	1.0065	8.8781	9	3	Leave out requantified	0.84137	0.74661	0.92578	1.0104	10.924
Tb927.10.10080:mRNA-p1	Tb927.10.10080:mRNA-p1	3	3	3	Tb927.10.10080:mRNA-p1 | transcript=Tb927.10.10080:mRNA | gene=Tb927.10.10080 | organism=Trypanosoma_brucei_brucei_TREU927 | gene_product=hypothetical protein, conserved | transcript_product=hypothetical protein, conserved | location=Tb927_10_v5.1:2484232-	0.92579	0.826651	0.876221	0.593455	0.998709	-0.192946	1	3	3	3	2	3	2	3	2	3	28.8	28.8	28.8	16.419	146	146	7							5		0	6.2632	0.91545	1.0726	22.162	5	0	Leave out requantified	0.86514	0.94055	0.92579	1.2097	3.7926
Tb927.11.7290:mRNA-p1;Tb11.v5.0254.1-p1	Tb927.11.7290:mRNA-p1;Tb11.v5.0254.1-p1	18;18	18;18	18;18	Tb927.11.7290:mRNA-p1 | transcript=Tb927.11.7290:mRNA | gene=Tb927.11.7290 | organism=Trypanosoma_brucei_brucei_TREU927 | gene_product=pantothenate kinase subunit, putative | transcript_product=pantothenate kinase subunit, putative | location=Tb927_11_v5.1	0.92589	1.11714	1.02152	0.0522225	0.998709	0.0243638	2	18	18	18	15	7	15	7	15	7	19.8	19.8	19.8	162.1	1467	1467;1467	2		23							0	27.594	0.80084	0.89646	20.168	22	6	Leave out requantified	0.85323	0.683	0.92589	0.89514	19.505
Tb927.11.15040:mRNA-p1	Tb927.11.15040:mRNA-p1	18	16	16	Tb927.11.15040:mRNA-p1 | transcript=Tb927.11.15040:mRNA | gene=Tb927.11.15040 | organism=Trypanosoma_brucei_brucei_TREU927 | gene_product=Chaperonin HSP60, mitochondrial | transcript_product=Chaperonin HSP60, mitochondrial | location=Tb927_11_v5.1:4000459-	0.9259	1.09951	1.0127	0.0296378	0.998709	0.0128913	1	18	16	16	16	11	14	9	14	9	36.2	34.5	34.5	64.159	594	594	4				25					0	73.785	0.80257	0.94379	17.171	22	5	Leave out requantified	0.8506	0.66327	0.9259	0.9095	17.854
Tb927.9.12330:mRNA-p1	Tb927.9.12330:mRNA-p1	3	3	3	Tb927.9.12330:mRNA-p1 | transcript=Tb927.9.12330:mRNA | gene=Tb927.9.12330 | organism=Trypanosoma_brucei_brucei_TREU927 | gene_product=thioredoxin, putative | transcript_product=thioredoxin, putative | location=Tb927_09_v5.1:1921606-1922121(+) | protein_le	0.92611	0.957304	0.941707	0.767152	0.998709	-0.0868475	1	3	3	3	2	3	2	3	2	3	35.7	35.7	35.7	17.833	171	171	7							5		0	12.729	0.78891	1.002	7.2546	5	1	Leave out requantified	0.83103	0.77985	0.92611	1.0446	5.2456
Tb11.v5.0713.1-p1	Tb11.v5.0713.1-p1	46	46	16	Tb11.v5.0713.1-p1 | transcript=Tb11.v5.0713.1 | gene=Tb11.v5.0713 | organism=Trypanosoma_brucei_brucei_TREU927 | gene_product=retrotransposon hot spot (RHS) protein, putative | transcript_product=retrotransposon hot spot (RHS) protein, putative | location=	0.92625	1.01092	0.968584	0.229416	0.998709	-0.0474303	1	46	46	16	45	41	45	41	16	16	61.3	61.3	26.7	78.342	688	688	3.14	8	19	126	17	11	2	3	1	0	240.88	0.79678	0.96532	10.736	170	28	Leave out requantified	0.85588	0.73827	0.92625	0.9892	10.217
Tb927.10.9450:mRNA-p1	Tb927.10.9450:mRNA-p1	4	4	4	Tb927.10.9450:mRNA-p1 | transcript=Tb927.10.9450:mRNA | gene=Tb927.10.9450 | organism=Trypanosoma_brucei_brucei_TREU927 | gene_product=invariant surface glycoprotein, putative | transcript_product=invariant surface glycoprotein, putative | location=Tb927_1	0.92641	1.00119	0.963801	0.292502	0.998709	-0.0542797	1	4	4	4	3	4	3	4	3	4	20.4	20.4	20.4	27.549	250	250	5.56				2		7			0	36.018	0.77246	0.95535	11.339	9	0	Leave out requantified	0.85837	0.76011	0.92641	0.99881	11.99
Tb927.3.4560:mRNA-p1	Tb927.3.4560:mRNA-p1	6	6	6	Tb927.3.4560:mRNA-p1 | transcript=Tb927.3.4560:mRNA | gene=Tb927.3.4560 | organism=Trypanosoma_brucei_brucei_TREU927 | gene_product=5-AMP-activated protein kinase catalytic subunit alpha, putative | transcript_product=5-AMP-activated protein kinase catal	0.9265	0.940291	0.933396	1.16781	0.998709	-0.0994786	1	6	6	6	6	1	6	1	6	1	14.3	14.3	14.3	70.655	631	631	4			3	4			1		0	7.157	0.84155	0.9265	31.738	8	2	Leave out requantified	0.84155	0.80432	0.9265	1.0635	31.738
Tb927.10.15530:mRNA-p1;Tb11.v5.0748.1-p1	Tb927.10.15530:mRNA-p1;Tb11.v5.0748.1-p1	20;11	20;11	20;11	Tb927.10.15530:mRNA-p1 | transcript=Tb927.10.15530:mRNA | gene=Tb927.10.15530 | organism=Trypanosoma_brucei_brucei_TREU927 | gene_product=ABC transport system ATP-binding protein, putative | transcript_product=ABC transport system ATP-binding protein, puta	0.92685	0.997606	0.962228	0.318834	0.998709	-0.0565253	2	20	20	20	19	12	19	12	19	12	42.4	42.4	42.4	67.522	602	602;469	4				37					0	67.61	0.85191	0.96389	17.725	35	11	Leave out requantified	0.85191	0.72158	0.92685	1.0024	16.187
Tb927.9.11140:mRNA-p1	Tb927.9.11140:mRNA-p1	4	4	4	Tb927.9.11140:mRNA-p1 | transcript=Tb927.9.11140:mRNA | gene=Tb927.9.11140 | organism=Trypanosoma_brucei_brucei_TREU927 | gene_product=hypothetical protein, conserved | transcript_product=hypothetical protein, conserved | location=Tb927_09_v5.1:1764390-176	0.92687	1.01539	0.971132	0.203167	0.998709	-0.0437612	1	4	4	4	3	4	3	4	3	4	9.9	9.9	9.9	51.895	476	476	5					8				0	9.1224	0.77452	0.9412	9.589	8	4	Leave out requantified	0.83465	0.72824	0.92687	0.98484	17.195
Tb927.5.1940:mRNA-p1	Tb927.5.1940:mRNA-p1	9	9	9	Tb927.5.1940:mRNA-p1 | transcript=Tb927.5.1940:mRNA | gene=Tb927.5.1940 | organism=Trypanosoma_brucei_brucei_TREU927 | gene_product=hypothetical protein, conserved | transcript_product=hypothetical protein, conserved | location=Tb927_05_v5.1:656966-657541(	0.92702	1.01598	0.971501	0.199762	0.998709	-0.0432268	1	9	9	9	6	8	6	8	6	8	63.9	63.9	63.9	21.399	191	191	7							19		0	27.91	0.82546	0.98073	8.2095	18	7	Leave out requantified	0.85401	0.73776	0.92702	0.98427	5.5627
Tb927.7.4220:mRNA-p1	Tb927.7.4220:mRNA-p1	15	15	15	Tb927.7.4220:mRNA-p1 | transcript=Tb927.7.4220:mRNA | gene=Tb927.7.4220 | organism=Trypanosoma_brucei_brucei_TREU927 | gene_product=WD domain, G-beta repeat/Dip2/Utp12 Family, putative | transcript_product=WD domain, G-beta repeat/Dip2/Utp12 Family, putati	0.92706	1.10762	1.01734	0.0428812	0.998709	0.0190962	1	15	15	15	14	10	14	10	14	10	24.1	24.1	24.1	120.46	1105	1105	2.28		23			1	1			0	21.91	0.80043	0.91176	16.755	24	6	Leave out requantified	0.86087	0.68481	0.92706	0.90284	15.465
Tb927.4.4310:mRNA-p1	Tb927.4.4310:mRNA-p1	8	8	7	Tb927.4.4310:mRNA-p1 | transcript=Tb927.4.4310:mRNA | gene=Tb927.4.4310 | organism=Trypanosoma_brucei_brucei_TREU927 | gene_product=Nucleoporin NUP64 | transcript_product=Nucleoporin NUP64 | location=Tb927_04_v5.1:1140138-1142009(-) | protein_length=623 |	0.9271	1.03654	0.981819	0.106882	0.998709	-0.0287151	1	8	8	7	6	6	6	6	6	5	17.2	17.2	15.9	64.234	623	623	4.2			1	12		2			0	43.22	0.8319	0.94037	23.135	15	4	Leave out requantified	0.86044	0.69442	0.9271	0.96475	12.826
Tb927.3.2090:mRNA-p1;Tb11.v5.0697.1-p1	Tb927.3.2090:mRNA-p1;Tb11.v5.0697.1-p1	17;15	17;15	17;15	Tb927.3.2090:mRNA-p1 | transcript=Tb927.3.2090:mRNA | gene=Tb927.3.2090 | organism=Trypanosoma_brucei_brucei_TREU927 | gene_product=Xaa-Pro aminopeptidase, putative | transcript_product=Xaa-Pro aminopeptidase, putative | location=Tb927_03_v5.1:550052-55189	0.92718	0.964506	0.945843	0.665255	0.998709	-0.0806082	2	17	17	17	14	12	14	12	14	12	45.7	45.7	45.7	68.387	615	615;610	4				27					0	104.22	0.84307	0.95419	15.52	23	3	Leave out requantified	0.86363	0.78607	0.92718	1.0368	13.373
Tb927.7.1090:mRNA-p1	Tb927.7.1090:mRNA-p1	18	18	18	Tb927.7.1090:mRNA-p1 | transcript=Tb927.7.1090:mRNA | gene=Tb927.7.1090 | organism=Trypanosoma_brucei_brucei_TREU927 | gene_product=SNF2 family N-terminal domain/Ring finger domain containing protein, putative | transcript_product=SNF2 family N-terminal do	0.92732	1.12373	1.02553	0.0627291	0.998709	0.0297201	1	18	18	18	18	5	18	5	18	5	15.6	15.6	15.6	179.08	1612	1612	2.12		25			1				0	25.614	0.85925	0.92732	23.633	24	9	Leave out requantified	0.85925	0.67963	0.92732	0.88989	25.258
Tb927.3.3460:mRNA-p1	Tb927.3.3460:mRNA-p1	8	8	8	Tb927.3.3460:mRNA-p1 | transcript=Tb927.3.3460:mRNA | gene=Tb927.3.3460 | organism=Trypanosoma_brucei_brucei_TREU927 | gene_product=succinate dehydrogenase flavoprotein subunit, putative | transcript_product=succinate dehydrogenase flavoprotein subunit, pu	0.92736	1.01694	0.972151	0.194129	0.998709	-0.0422804	1	8	8	8	6	7	6	7	6	7	24.6	24.6	24.6	53.228	483	483	5					13				0	22.422	0.80415	0.97604	11.058	13	1	Leave out requantified	0.83334	0.72585	0.92736	0.98334	13.933
Tb927.8.8290:mRNA-p1	Tb927.8.8290:mRNA-p1	3	3	3	Tb927.8.8290:mRNA-p1 | transcript=Tb927.8.8290:mRNA | gene=Tb927.8.8290 | organism=Trypanosoma_brucei_brucei_TREU927 | gene_product=amino acid transporter AATP5 | transcript_product=amino acid transporter AATP5 | location=Tb927_08_v5.1:2453345-2454760(+) |	0.92747	1.82033	1.3739	0.236869	0.998709	0.377787	1	3	3	3	2	3	2	3	2	3	5.7	5.7	5.7	50.33	471	471	6						6			0	3.1286	0.66688	0.81561	31.389	6	3	Median	0.82827	0.41511	0.92747	0.54935	5.6842
Tb927.10.11580:mRNA-p1	Tb927.10.11580:mRNA-p1	3	3	3	Tb927.10.11580:mRNA-p1 | transcript=Tb927.10.11580:mRNA | gene=Tb927.10.11580 | organism=Trypanosoma_brucei_brucei_TREU927 | gene_product=predicted WD40 repeat protein | transcript_product=predicted WD40 repeat protein | location=Tb927_10_v5.1:2820932-2826	0.92748	NaN	NaN	NaN	NaN	NaN	1	3	3	3	2	1	2	1	2	1	2.2	2.2	2.2	183.71	1697	1697	2		4							0.0043973	1.2765	1.1668	1.4622	33.269	3	1	Plateau	0.86602	NaN	0.92748	NaN	8.725
Tb927.10.7820:mRNA-p1	Tb927.10.7820:mRNA-p1	4	4	4	Tb927.10.7820:mRNA-p1 | transcript=Tb927.10.7820:mRNA | gene=Tb927.10.7820 | organism=Trypanosoma_brucei_brucei_TREU927 | gene_product=hypothetical protein, conserved | transcript_product=hypothetical protein, conserved | location=Tb927_10_v5.1:1959340-195	0.92756	1.12595	1.02675	0.0656647	0.998709	0.0313267	1	4	4	4	3	3	3	3	3	3	27.1	27.1	27.1	15.753	140	140	7							10		0	5.0135	0.73773	0.87485	6.6953	10	2	Leave out requantified	0.87254	0.65189	0.92756	0.88814	7.8937
Tb927.8.5290:mRNA-p1	Tb927.8.5290:mRNA-p1	11	11	11	Tb927.8.5290:mRNA-p1 | transcript=Tb927.8.5290:mRNA | gene=Tb927.8.5290 | organism=Trypanosoma_brucei_brucei_TREU927 | gene_product=WW domain containing protein, putative | transcript_product=WW domain containing protein, putative | location=Tb927_08_v5.1:	0.92798	0.940468	0.934224	1.20538	0.998709	-0.0981915	1	11	11	11	10	9	10	9	10	9	27.2	27.2	27.2	67.435	617	617	4.36			1	17	2		1	1	0	25.057	0.83305	0.98904	14.355	21	2	Leave out requantified	0.86029	0.80908	0.92798	1.0633	15.798
Tb927.6.1550:mRNA-p1	Tb927.6.1550:mRNA-p1	3	3	3	Tb927.6.1550:mRNA-p1 | transcript=Tb927.6.1550:mRNA | gene=Tb927.6.1550 | organism=Trypanosoma_brucei_brucei_TREU927 | gene_product=Leucine-rich repeat, ribonuclease inhibitor subtype domain-containing protein | transcript_product=Leucine-rich repeat, ribo	0.92817	1.01066	0.969416	0.229164	0.998709	-0.0461188	1	3	3	3	3	3	3	3	3	3	14.4	14.4	14.4	38.864	353	353	6						6			0	24.441	0.80851	0.95832	45.736	6	4	Median	0.86021	0.75991	0.92817	0.98945	51.661
Tb927.10.2470:mRNA-p1	Tb927.10.2470:mRNA-p1	11	11	11	Tb927.10.2470:mRNA-p1 | transcript=Tb927.10.2470:mRNA | gene=Tb927.10.2470 | organism=Trypanosoma_brucei_brucei_TREU927 | gene_product=Cleft lip and palate transmembrane protein 1 (CLPTM1), putative | transcript_product=Cleft lip and palate transmembrane p	0.9283	1.12862	1.02846	0.0700824	0.998709	0.0336097	1	11	11	11	9	9	9	9	9	9	24.5	24.5	24.5	64.233	550	550	4				18					0	65.557	0.75982	0.89397	13.551	18	3	Leave out requantified	0.86284	0.64994	0.9283	0.88604	12.665
Tb927.7.3360:mRNA-p1	Tb927.7.3360:mRNA-p1	4	4	4	Tb927.7.3360:mRNA-p1 | transcript=Tb927.7.3360:mRNA | gene=Tb927.7.3360 | organism=Trypanosoma_brucei_brucei_TREU927 | gene_product=farnesyl pyrophosphate synthase | transcript_product=farnesyl pyrophosphate synthase | location=Tb927_07_v5.1:878019-879122(	0.92834	1.15725	1.04279	0.0970148	0.998709	0.0517108	1	4	4	4	3	3	3	3	3	3	14.4	14.4	14.4	41.999	367	367	5					6				0	9.9775	0.76956	0.86131	10.317	6	2	Leave out requantified	0.8436	0.62447	0.92834	0.86412	52.128
Tb927.4.5310:mRNA-p1;Tb927.8.7110:mRNA-p1	Tb927.4.5310:mRNA-p1	15;4	15;4	15;4	Tb927.4.5310:mRNA-p1 | transcript=Tb927.4.5310:mRNA | gene=Tb927.4.5310 | organism=Trypanosoma_brucei_brucei_TREU927 | gene_product=Repressor of differentiation kinase 2 | transcript_product=Repressor of differentiation kinase 2 | location=Tb927_04_v5.1:14	0.92841	1.06015	0.994282	0.0342204	0.998709	-0.0114467	2	15	15	15	12	11	12	11	12	11	34.3	34.3	34.3	50.193	440	440;440	5					23				0	27.018	0.84773	0.93141	41.744	21	5	Leave out requantified	0.84773	0.68908	0.92841	0.94326	37.412
Tb927.10.14040:mRNA-p1	Tb927.10.14040:mRNA-p1	21	21	21	Tb927.10.14040:mRNA-p1 | transcript=Tb927.10.14040:mRNA | gene=Tb927.10.14040 | organism=Trypanosoma_brucei_brucei_TREU927 | gene_product=vacuolar ATP synthase subunit c, putative | transcript_product=vacuolar ATP synthase subunit c, putative | location=Tb	0.92873	0.97229	0.95051	0.570613	0.998709	-0.0736053	1	21	21	21	17	18	17	18	17	18	70	70	70	43.414	380	380	4.92		1			37				0	169.15	0.84045	0.94854	17.496	35	8	Leave out requantified	0.84972	0.7641	0.92873	1.0285	16.544
Tb927.10.2370:mRNA-p1	Tb927.10.2370:mRNA-p1	21	21	21	Tb927.10.2370:mRNA-p1 | transcript=Tb927.10.2370:mRNA | gene=Tb927.10.2370 | organism=Trypanosoma_brucei_brucei_TREU927 | gene_product=Lupus La protein homolog, putative | transcript_product=Lupus La protein homolog, putative | location=Tb927_10_v5.1:60737	0.92876	1.00246	0.965608	0.283061	0.998709	-0.0515417	1	21	21	21	12	21	12	21	12	21	63	63	63	37.659	335	335	5.93					16	33	10	1	0	224.66	0.76668	0.95909	11.018	58	19	Leave out requantified	0.85737	0.73378	0.92876	0.99755	8.7052
Tb927.6.1900:mRNA-p1	Tb927.6.1900:mRNA-p1	11	11	11	Tb927.6.1900:mRNA-p1 | transcript=Tb927.6.1900:mRNA | gene=Tb927.6.1900 | organism=Trypanosoma_brucei_brucei_TREU927 | gene_product=essential nuclear protein 1, putative | transcript_product=essential nuclear protein 1, putative | location=Tb927_06_v5.1:62	0.92885	1.14803	1.03844	0.0901349	0.998709	0.0463367	1	11	11	11	11	2	11	2	11	2	29.7	29.7	29.7	52.9	475	475	4				15					0	22.825	0.83006	0.89226	25.988	12	3	Leave out requantified	0.86124	0.65498	0.92885	0.87106	28.14
Tb927.9.5680:mRNA-p1	Tb927.9.5680:mRNA-p1	16	16	16	Tb927.9.5680:mRNA-p1 | transcript=Tb927.9.5680:mRNA | gene=Tb927.9.5680 | organism=Trypanosoma_brucei_brucei_TREU927 | gene_product=inositol/phosphatidylinositol phosphatase, putative | transcript_product=inositol/phosphatidylinositol phosphatase, putative	0.92885	1.11046	1.01965	0.0502667	0.998709	0.0223356	1	16	16	16	14	14	14	14	14	14	19.6	19.6	19.6	87.964	784	784	3			29						0	23.387	0.72879	0.90745	13.19	29	8	Leave out requantified	0.85934	0.68391	0.92885	0.90053	15.84
Tb927.6.4760:mRNA-p1	Tb927.6.4760:mRNA-p1	34	34	34	Tb927.6.4760:mRNA-p1 | transcript=Tb927.6.4760:mRNA | gene=Tb927.6.4760 | organism=Trypanosoma_brucei_brucei_TREU927 | gene_product=T-complex protein 11, putative | transcript_product=T-complex protein 11, putative | location=Tb927_06_v5.1:1324623-1327007(	0.92898	1.09845	1.01372	0.0345669	0.998709	0.0145973	1	34	34	34	27	30	27	30	27	30	51.6	51.6	51.6	89.074	794	794	3.43			64	1	1	10			0	98.589	0.76153	0.91604	15.963	65	17	Leave out requantified	0.85287	0.68702	0.92898	0.91037	8.9814
Tb927.10.5980:mRNA-p1	Tb927.10.5980:mRNA-p1	5	5	5	Tb927.10.5980:mRNA-p1 | transcript=Tb927.10.5980:mRNA | gene=Tb927.10.5980 | organism=Trypanosoma_brucei_brucei_TREU927 | gene_product=leucine-rich repeat protein (LRRP), putative | transcript_product=leucine-rich repeat protein (LRRP), putative | location	0.92907	0.93932	0.934195	1.29085	0.998709	-0.0982261	1	5	5	5	4	4	4	4	4	4	21.1	21.1	21.1	46.794	426	426	5.5					6		2		0	13.31	0.83462	1.0247	11.679	8	2	Leave out requantified	0.86894	0.80689	0.92907	1.0646	5.971
Tb927.2.5240:mRNA-p1	Tb927.2.5240:mRNA-p1	14	14	14	Tb927.2.5240:mRNA-p1 | transcript=Tb927.2.5240:mRNA | gene=Tb927.2.5240 | organism=Trypanosoma_brucei_brucei_TREU927 | gene_product=pre-mRNA splicing factor 19 | transcript_product=pre-mRNA splicing factor 19 | location=Tb927_02_v5.1:921221-922750(+) | pro	0.92914	1.0695	0.999318	0.0125699	0.998709	-0.00455067	1	14	14	14	14	10	14	10	14	10	35	35	35	54.268	509	509	5					27				0	143.96	0.80628	0.92015	16.332	27	4	Leave out requantified	0.84609	0.71141	0.92914	0.93502	18.132
Tb927.7.3540:mRNA-p1	Tb927.7.3540:mRNA-p1	7	7	7	Tb927.7.3540:mRNA-p1 | transcript=Tb927.7.3540:mRNA | gene=Tb927.7.3540 | organism=Trypanosoma_brucei_brucei_TREU927 | gene_product=hypothetical protein, conserved | transcript_product=hypothetical protein, conserved | location=Tb927_07_v5.1:913363-914178(	0.92918	1.03628	0.98273	0.103709	0.998709	-0.0272779	1	7	7	7	5	7	5	7	5	7	42.8	42.8	42.8	29.572	271	271	6						14			0	41.382	0.79382	0.96517	12.585	14	5	Leave out requantified	0.85415	0.7324	0.92918	0.96499	14.305
Tb927.6.1800:mRNA-p1	Tb927.6.1800:mRNA-p1	21	21	21	Tb927.6.1800:mRNA-p1 | transcript=Tb927.6.1800:mRNA | gene=Tb927.6.1800 | organism=Trypanosoma_brucei_brucei_TREU927 | gene_product=protein phosphatase 2C, putative | transcript_product=protein phosphatase 2C, putative | location=Tb927_06_v5.1:602262-60341	0.9293	1.05334	0.991321	0.0493831	0.998709	-0.0154055	1	21	21	21	20	16	20	16	20	16	63.4	63.4	63.4	41.135	382	382	5.23					47	12	1		0	117.25	0.81369	0.96158	16.998	55	18	Leave out requantified	0.85597	0.72343	0.9293	0.94936	10.651
Tb927.6.1970:mRNA-p1	Tb927.6.1970:mRNA-p1	8	8	8	Tb927.6.1970:mRNA-p1 | transcript=Tb927.6.1970:mRNA | gene=Tb927.6.1970 | organism=Trypanosoma_brucei_brucei_TREU927 | gene_product=nuclear cap binding protein | transcript_product=nuclear cap binding protein | location=Tb927_06_v5.1:646156-646719(-) | pro	0.92936	0.8992	0.91428	0.936631	0.998709	-0.129489	1	8	8	8	7	7	7	7	7	7	54	54	54	21.262	187	187	6.8				1			14		0	19.768	0.83291	1.0477	20.448	15	2	Leave out requantified	0.8702	0.84028	0.92936	1.1121	22.532
Tb927.7.3980:mRNA-p1	Tb927.7.3980:mRNA-p1	39	39	39	Tb927.7.3980:mRNA-p1 | transcript=Tb927.7.3980:mRNA | gene=Tb927.7.3980 | organism=Trypanosoma_brucei_brucei_TREU927 | gene_product=tc40 antigen-like | transcript_product=tc40 antigen-like | location=Tb927_07_v5.1:1047000-1049714(+) | protein_length=904 |	0.92958	1.04383	0.986705	0.0766863	0.998709	-0.0217309	1	39	39	39	33	32	33	32	33	32	51.3	51.3	51.3	97.32	904	904	3.24		1	84		3	6			0	219.96	0.79964	0.94328	17.266	85	24	Leave out requantified	0.85723	0.71576	0.92958	0.95801	18.085
Tb927.8.3710:mRNA-p1	Tb927.8.3710:mRNA-p1	16	16	16	Tb927.8.3710:mRNA-p1 | transcript=Tb927.8.3710:mRNA | gene=Tb927.8.3710 | organism=Trypanosoma_brucei_brucei_TREU927 | gene_product=3-5 exonuclease | transcript_product=3-5 exonuclease | location=Tb927_08_v5.1:1112356-1114725(-) | protein_length=789 |	0.92975	0.945805	0.937778	1.07424	0.998709	-0.092735	1	16	16	16	8	15	8	15	8	15	33.5	33.5	33.5	84.503	789	789	3			23						0	39.711	0.78991	0.99071	10.118	22	6	Leave out requantified	0.83877	0.75549	0.92975	1.0573	4.9373
Tb927.11.13570:mRNA-p1	Tb927.11.13570:mRNA-p1	3	3	3	Tb927.11.13570:mRNA-p1 | transcript=Tb927.11.13570:mRNA | gene=Tb927.11.13570 | organism=Trypanosoma_brucei_brucei_TREU927 | gene_product=hypothetical protein, conserved | transcript_product=hypothetical protein, conserved | location=Tb927_11_v5.1:3627052-	0.92984	0.953198	0.941519	0.889121	0.998709	-0.0870489	1	3	3	3	3	2	3	2	3	2	16.9	16.9	16.9	14.737	130	130	7							5		0.0039093	1.3661	0.82473	0.93898	21.812	5	2	Median	0.82473	0.75082	0.92984	1.0491	26.396
Tb927.4.1360:mRNA-p1	Tb927.4.1360:mRNA-p1	8	8	8	Tb927.4.1360:mRNA-p1 | transcript=Tb927.4.1360:mRNA | gene=Tb927.4.1360 | organism=Trypanosoma_brucei_brucei_TREU927 | gene_product=Glucose-6-phosphate 1-epimerase, putative | transcript_product=Glucose-6-phosphate 1-epimerase, putative | location=Tb927_04	0.92993	1.02501	0.97747	0.149557	0.998709	-0.0345839	1	8	8	8	6	8	6	8	6	8	36.9	36.9	36.9	32.547	293	293	6						23			0	52.887	0.78385	0.92537	14.568	21	11	Leave out requantified	0.86335	0.73834	0.92993	0.9756	9.4788
Tb927.10.11990:mRNA-p1	Tb927.10.11990:mRNA-p1	4	4	4	Tb927.10.11990:mRNA-p1 | transcript=Tb927.10.11990:mRNA | gene=Tb927.10.11990 | organism=Trypanosoma_brucei_brucei_TREU927 | gene_product=60S ribosome subunit biogenesis protein NIP7, putative | transcript_product=60S ribosome subunit biogenesis protein NI	0.93025	1.10361	1.01693	0.0443838	0.998709	0.0189582	1	4	4	4	4	4	4	4	4	4	23.7	23.7	23.7	23.952	215	215	7							8		0	11.473	0.73319	0.92349	23.064	8	1	Leave out requantified	0.87223	0.6833	0.93025	0.90612	33.425
Tb927.11.15560:mRNA-p1	Tb927.11.15560:mRNA-p1	2	2	2	Tb927.11.15560:mRNA-p1 | transcript=Tb927.11.15560:mRNA | gene=Tb927.11.15560 | organism=Trypanosoma_brucei_brucei_TREU927 | gene_product=Nucleoporin NUP53a | transcript_product=Nucleoporin NUP53a | location=Tb927_11_v5.1:4130449-4132068(-) | protein_lengt	0.9303	NaN	NaN	NaN	NaN	NaN	1	2	2	2	2	1	2	1	2	1	8.3	8.3	8.3	52.786	539	539	5.5				2			2		0	6.3517	0.86411	0.92716	40.903	4	3	Median	0.86028	NaN	0.9303	NaN	26.217
Tb927.6.1750:mRNA-p1	Tb927.6.1750:mRNA-p1	3	3	3	Tb927.6.1750:mRNA-p1 | transcript=Tb927.6.1750:mRNA | gene=Tb927.6.1750 | organism=Trypanosoma_brucei_brucei_TREU927 | gene_product=Rab-GTPase-TBC domain containing protein, putative | transcript_product=Rab-GTPase-TBC domain containing protein, putative |	0.93034	NaN	NaN	NaN	NaN	NaN	1	3	3	3	3	1	3	1	3	1	5.1	5.1	5.1	76.828	701	701	4				4					0	3.1294	0.76719	0.93034	28.557	4	0	Leave out requantified	0.86281	NaN	0.93034	NaN	34.961
Tb927.11.16730:mRNA-p1	Tb927.11.16730:mRNA-p1	31	31	31	Tb927.11.16730:mRNA-p1 | transcript=Tb927.11.16730:mRNA | gene=Tb927.11.16730 | organism=Trypanosoma_brucei_brucei_TREU927 | gene_product=dihydrolipoyl dehydrogenase | transcript_product=dihydrolipoyl dehydrogenase | location=Tb927_11_v5.1:4452624-4454057(	0.93043	1.15227	1.04135	0.0971228	0.998709	0.0502259	1	31	31	31	27	28	27	28	27	28	71.3	71.3	71.3	50.433	477	477	5.29	1			1	84	9	9	3	0	323.31	0.75312	0.90584	9.1515	104	27	Leave out requantified	0.85574	0.65526	0.93043	0.86785	8.5898
Tb927.7.5840:mRNA-p1	Tb927.7.5840:mRNA-p1	6	6	6	Tb927.7.5840:mRNA-p1 | transcript=Tb927.7.5840:mRNA | gene=Tb927.7.5840 | organism=Trypanosoma_brucei_brucei_TREU927 | gene_product=hypothetical protein, conserved | transcript_product=hypothetical protein, conserved | location=Tb927_07_v5.1:1574648-157533	0.93046	1.03278	0.98162	0.114709	0.998709	-0.0287252	1	6	6	6	5	6	5	6	5	6	21	21	21	26.164	229	229	7.07							13	1	0	26.647	0.82858	0.97686	12.039	13	3	Leave out requantified	0.87387	0.74331	0.93046	0.96826	7.8951
Tb927.10.7450:mRNA-p1	Tb927.10.7450:mRNA-p1	5	5	5	Tb927.10.7450:mRNA-p1 | transcript=Tb927.10.7450:mRNA | gene=Tb927.10.7450 | organism=Trypanosoma_brucei_brucei_TREU927 | gene_product=Ribosomal RNA processing protein 41A | transcript_product=Ribosomal RNA processing protein 41A | location=Tb927_10_v5.1:1	0.93047	1.16372	1.0471	0.10654	0.998709	0.0573905	1	5	5	5	4	5	4	5	4	5	21.4	21.4	21.4	27.511	252	252	6						14			0	10.42	0.7218	0.89418	44.481	10	7	Median	0.86092	0.65566	0.93047	0.85931	45.104
Tb927.1.4420:mRNA-p1	Tb927.1.4420:mRNA-p1	17	17	17	Tb927.1.4420:mRNA-p1 | transcript=Tb927.1.4420:mRNA | gene=Tb927.1.4420 | organism=Trypanosoma_brucei_brucei_TREU927 | gene_product=ABC transporter, putative | transcript_product=ABC transporter, putative | location=Tb927_01_v5.1:912324-915161(+) | protein	0.93049	0.992063	0.961277	0.366659	0.998709	-0.0577166	1	17	17	17	8	16	8	16	8	16	25.4	25.4	25.4	104.68	945	945	3.11			27			1			0	27.511	0.75882	0.97611	27.054	25	12	Leave out requantified	0.85665	0.72298	0.93049	1.008	32.164
Tb927.9.5410:mRNA-p1	Tb927.9.5410:mRNA-p1	16	16	15	Tb927.9.5410:mRNA-p1 | transcript=Tb927.9.5410:mRNA | gene=Tb927.9.5410 | organism=Trypanosoma_brucei_brucei_TREU927 | gene_product=hypothetical protein, conserved | transcript_product=hypothetical protein, conserved | location=Tb927_09_v5.1:942084-942977(	0.93068	1.00813	0.969403	0.24305	0.998709	-0.0459839	1	16	16	15	14	13	14	13	13	12	60.6	60.6	58.2	34.163	297	297	6						29			0	61.252	0.8393	0.96089	14.027	26	8	Leave out requantified	0.85535	0.75118	0.93068	0.99194	9.3361
Tb927.10.3810:mRNA-p1	Tb927.10.3810:mRNA-p1	2	2	2	Tb927.10.3810:mRNA-p1 | transcript=Tb927.10.3810:mRNA | gene=Tb927.10.3810 | organism=Trypanosoma_brucei_brucei_TREU927 | gene_product=Nucleoporin NUP65 | transcript_product=Nucleoporin NUP65 | location=Tb927_10_v5.1:1001904-1003691(-) | protein_length=595	0.93071	NaN	NaN	NaN	NaN	NaN	1	2	2	2	2	0	2	0	2	0	5.7	5.7	5.7	64.888	595	595	4				2					0	3.005	0.87062	0.93071	29.901	2	1	Median	0.87062	NaN	0.93071	NaN	29.901
Tb927.11.710:mRNA-p1;Tb11.0850:mRNA-p1	Tb927.11.710:mRNA-p1;Tb11.0850:mRNA-p1	6;5	6;5	6;5	Tb927.11.710:mRNA-p1 | transcript=Tb927.11.710:mRNA | gene=Tb927.11.710 | organism=Trypanosoma_brucei_brucei_TREU927 | gene_product=SCAMP family, putative | transcript_product=SCAMP family, putative | location=Tb927_11_v5.1:171039-172244(-) | protein_lengt	0.93071	0.876962	0.903836	0.741407	0.998709	-0.146505	2	6	6	6	6	4	6	4	6	4	17.5	17.5	17.5	44.208	401	401;349	5.54					8	3	2		0	29.915	0.85621	1.0104	20.567	8	1	Leave out requantified	0.86439	0.85698	0.93071	1.1403	17.891
Tb927.5.2820:mRNA-p1	Tb927.5.2820:mRNA-p1	30	30	30	Tb927.5.2820:mRNA-p1 | transcript=Tb927.5.2820:mRNA | gene=Tb927.5.2820 | organism=Trypanosoma_brucei_brucei_TREU927 | gene_product=Serine/threonine-protein kinase NEK6, putative | transcript_product=Serine/threonine-protein kinase NEK6, putative | locatio	0.93073	1.07937	1.00505	0.00864346	0.998709	0.00330919	1	30	30	30	26	26	26	26	26	26	38.3	38.3	38.3	111.62	1030	1030	2.12		62	3				1		0	115.29	0.77676	0.91905	9.4074	61	10	Leave out requantified	0.84708	0.69942	0.93073	0.92647	14.116
Tb927.9.12360:mRNA-p1	Tb927.9.12360:mRNA-p1	6	6	6	Tb927.9.12360:mRNA-p1 | transcript=Tb927.9.12360:mRNA | gene=Tb927.9.12360 | organism=Trypanosoma_brucei_brucei_TREU927 | gene_product=RNA-binding protein, putative | transcript_product=RNA-binding protein, putative | location=Tb927_09_v5.1:1930262-1931944	0.93076	0.804894	0.867827	0.527627	0.998709	-0.208324	1	6	6	6	4	4	4	4	4	4	17.1	17.1	17.1	61.658	560	560	4				8					0	36.439	0.95915	1.134	5.1101	8	2	Leave out requantified	0.86095	0.93699	0.93076	1.2424	20.652
Tb927.8.1870:mRNA-p1	Tb927.8.1870:mRNA-p1	32	32	32	Tb927.8.1870:mRNA-p1 | transcript=Tb927.8.1870:mRNA | gene=Tb927.8.1870 | organism=Trypanosoma_brucei_brucei_TREU927 | gene_product=Golgi/lysosome glycoprotein 1 | transcript_product=Golgi/lysosome glycoprotein 1 | location=Tb927_08_v5.1:610513-612363(-) |	0.9308	1.00029	0.965545	0.2988	0.998709	-0.0515192	1	32	32	32	31	31	31	31	31	31	58.4	58.4	58.4	67.597	616	616	3.87	5	23	97	75	40	23	12		0	323.31	0.82517	0.96111	7.7317	258	45	Leave out requantified	0.86402	0.74757	0.9308	0.99971	8.7385
Tb927.10.15270:mRNA-p1;Tb11.v5.0998.1-p1;Tb11.1240:mRNA-p1	Tb927.10.15270:mRNA-p1;Tb11.v5.0998.1-p1;Tb11.1240:mRNA-p1	9;9;9	9;9;9	9;9;9	Tb927.10.15270:mRNA-p1 | transcript=Tb927.10.15270:mRNA | gene=Tb927.10.15270 | organism=Trypanosoma_brucei_brucei_TREU927 | gene_product=metallo- peptidase, Clan MG, Family M24 | transcript_product=metallo- peptidase, Clan MG, Family M24 | location=Tb927_	0.93088	1.01215	0.971513	0.217309	0.998709	-0.0429579	3	9	9	9	6	9	6	9	6	9	31.6	31.6	31.6	43.784	395	395;395;395	5					17				0	81.056	0.80803	0.98403	23.909	17	5	Leave out requantified	0.85012	0.73903	0.93088	0.988	8.0129
Tb927.2.1180:mRNA-p1	Tb927.2.1180:mRNA-p1	10	3	3	Tb927.2.1180:mRNA-p1 | transcript=Tb927.2.1180:mRNA | gene=Tb927.2.1180 | organism=Trypanosoma_brucei_brucei_TREU927 | gene_product=retrotransposon hot spot protein 3 (RHS3), putative | transcript_product=retrotransposon hot spot protein 3 (RHS3), putative	0.9309	1.01797	0.974434	0.183641	0.998709	-0.0388055	1	10	3	3	10	9	3	2	3	2	19.5	8.1	8.1	67.838	579	579	3			8						0.00028433	2.8066	0.79301	0.90391	12.124	8	3	Leave out requantified	0.8639	0.73474	0.9309	0.98235	19.555
Tb927.3.4070:mRNA-p1;Tb927.3.4080:mRNA-p1;Tb927.3.4090:mRNA-p1;Tb927.3.4110:mRNA-p1	Tb927.3.4070:mRNA-p1;Tb927.3.4080:mRNA-p1;Tb927.3.4090:mRNA-p1;Tb927.3.4110:mRNA-p1	18;11;11;9	18;11;11;9	5;0;0;0	Tb927.3.4070:mRNA-p1 | transcript=Tb927.3.4070:mRNA | gene=Tb927.3.4070 | organism=Trypanosoma_brucei_brucei_TREU927 | gene_product=Pyruvate transporter, putative | transcript_product=Pyruvate transporter, putative | location=Tb927_03_v5.1:1148265-1150052(	0.9309	1.07387	1.00239	0.000644872	1	-0.000240207	4	18	18	5	18	15	18	15	5	5	32.3	32.3	12.1	65.502	595	595;583;595;595	4.25	8	10	24	23	50	6	9	3	0	177.33	0.77803	0.9238	22.057	123	31	Leave out requantified	0.85879	0.69726	0.9309	0.93121	22.625
Tb927.11.10010:mRNA-p1	Tb927.11.10010:mRNA-p1	10	10	10	Tb927.11.10010:mRNA-p1 | transcript=Tb927.11.10010:mRNA | gene=Tb927.11.10010 | organism=Trypanosoma_brucei_brucei_TREU927 | gene_product=vacuolar sorting-associated protein-like, putative | transcript_product=vacuolar sorting-associated protein-like, puta	0.93123	0.995124	0.963177	0.340661	0.998709	-0.0549212	1	10	10	10	7	8	7	8	7	8	29.1	29.1	29.1	41.363	357	357	5					15				0	40.111	0.76328	1.0049	13.821	15	4	Leave out requantified	0.86159	0.76328	0.93123	1.0049	9.2213
Tb927.2.3990:mRNA-p1	Tb927.2.3990:mRNA-p1	12	12	12	Tb927.2.3990:mRNA-p1 | transcript=Tb927.2.3990:mRNA | gene=Tb927.2.3990 | organism=Trypanosoma_brucei_brucei_TREU927 | gene_product=GRIP-related Arf-binding domain containing protein, putative | transcript_product=GRIP-related Arf-binding domain containing	0.93142	0.981547	0.956483	0.472662	0.998709	-0.0646836	1	12	12	12	7	10	7	10	7	10	19.6	19.6	19.6	115.86	1058	1058	2		17							0	32.846	0.8035	0.95759	11.626	17	1	Leave out requantified	0.86456	0.75734	0.93142	1.0188	11.484
Tb927.4.3970:mRNA-p1	Tb927.4.3970:mRNA-p1	8	8	8	Tb927.4.3970:mRNA-p1 | transcript=Tb927.4.3970:mRNA | gene=Tb927.4.3970 | organism=Trypanosoma_brucei_brucei_TREU927 | gene_product=hypothetical protein, conserved | transcript_product=hypothetical protein, conserved | location=Tb927_04_v5.1:1054474-105593	0.93142	1.25616	1.09379	0.159733	0.998709	0.113259	1	8	8	8	7	7	7	7	7	7	28.5	28.5	28.5	53.637	487	487	4				16					0	52.857	0.67103	0.84433	13.87	15	5	Leave out requantified	0.82788	0.62562	0.93142	0.79608	8.943
Tb927.7.6980:mRNA-p1	Tb927.7.6980:mRNA-p1	40	40	40	Tb927.7.6980:mRNA-p1 | transcript=Tb927.7.6980:mRNA | gene=Tb927.7.6980 | organism=Trypanosoma_brucei_brucei_TREU927 | gene_product=Mono-functional DNA-alkylating methyl methanesulfonate N-term/CPSF A subunit region, putative | transcript_product=Mono-func	0.93148	0.941088	0.936284	1.30535	0.998709	-0.095001	1	40	40	40	31	28	31	28	31	28	30.3	30.3	30.3	194.95	1834	1834	1.79	30	55	5					1	0	61.93	0.81986	0.95202	19.464	88	26	Leave out requantified	0.85701	0.79923	0.93148	1.0626	15.362
Tb927.10.13950:mRNA-p1	Tb927.10.13950:mRNA-p1	16	16	16	Tb927.10.13950:mRNA-p1 | transcript=Tb927.10.13950:mRNA | gene=Tb927.10.13950 | organism=Trypanosoma_brucei_brucei_TREU927 | gene_product=tubulin-specific chaperone, putative | transcript_product=tubulin-specific chaperone, putative | location=Tb927_10_v5.	0.93175	0.995124	0.963437	0.340987	0.998709	-0.0545185	1	16	16	16	14	13	14	13	14	13	62.5	62.5	62.5	26.459	232	232	6						30			0	61.419	0.76083	0.96375	14.18	26	10	Leave out requantified	0.84776	0.76614	0.93175	1.0049	18.808
Tb927.7.3900:mRNA-p1	Tb927.7.3900:mRNA-p1	6	6	6	Tb927.7.3900:mRNA-p1 | transcript=Tb927.7.3900:mRNA | gene=Tb927.7.3900 | organism=Trypanosoma_brucei_brucei_TREU927 | gene_product=vacuolar transporter chaperone, putative | transcript_product=vacuolar transporter chaperone, putative | location=Tb927_07_v	0.93205	1.02607	0.979061	0.140723	0.998709	-0.032194	1	6	6	6	5	5	5	5	5	5	33.3	33.3	33.3	19.768	180	180	7							10		0	10.689	0.77958	0.95096	6.1845	10	2	Leave out requantified	0.84803	0.71666	0.93205	0.97459	5.6909
Tb927.6.3940:mRNA-p1	Tb927.6.3940:mRNA-p1	12	12	12	Tb927.6.3940:mRNA-p1 | transcript=Tb927.6.3940:mRNA | gene=Tb927.6.3940 | organism=Trypanosoma_brucei_brucei_TREU927 | gene_product=Autophagy-related protein 27, putative | transcript_product=Autophagy-related protein 27, putative | location=Tb927_06_v5.1:	0.93222	0.922679	0.92745	1.36251	0.998709	-0.108678	1	12	12	12	12	11	12	11	12	11	43.7	43.7	43.7	39.208	364	364	5.03				2	32	3			0	97.719	0.8154	0.95675	18.567	32	17	Leave out requantified	0.85728	0.79513	0.93222	1.0838	26.391
Tb927.10.11170:mRNA-p1	Tb927.10.11170:mRNA-p1	9	9	9	Tb927.10.11170:mRNA-p1 | transcript=Tb927.10.11170:mRNA | gene=Tb927.10.11170 | organism=Trypanosoma_brucei_brucei_TREU927 | gene_product=hypothetical protein, conserved | transcript_product=hypothetical protein, conserved | location=Tb927_10_v5.1:2731370-	0.93226	1.10053	1.0164	0.0446198	0.998709	0.0185038	1	9	9	9	7	5	7	5	7	5	6.1	6.1	6.1	198.94	1807	1807	2		13							0	7.6868	0.79538	0.91719	35.817	11	1	Leave out requantified	0.8681	0.68792	0.93226	0.90865	4.913
Tb927.11.13250:mRNA-p1	Tb927.11.13250:mRNA-p1	17	17	17	Tb927.11.13250:mRNA-p1 | transcript=Tb927.11.13250:mRNA | gene=Tb927.11.13250 | organism=Trypanosoma_brucei_brucei_TREU927 | gene_product=eukaryotic translation initiation factor 2 gamma, putative | transcript_product=eukaryotic translation initiation fact	0.93229	1.02644	0.979366	0.138553	0.998709	-0.0317492	1	17	17	17	17	15	17	15	17	15	48.4	48.4	48.4	52.2	477	477	5.25				1	38	14			0	193.85	0.81884	0.93599	11.98	47	6	Leave out requantified	0.85703	0.73435	0.93229	0.97424	12.556
Tb927.11.8770:mRNA-p1	Tb927.11.8770:mRNA-p1	10	10	10	Tb927.11.8770:mRNA-p1 | transcript=Tb927.11.8770:mRNA | gene=Tb927.11.8770 | organism=Trypanosoma_brucei_brucei_TREU927 | gene_product=ATP-dependent RNA helicase FAL1, putative | transcript_product=ATP-dependent RNA helicase FAL1, putative | location=Tb927	0.93229	0.938791	0.93554	1.47935	0.998709	-0.0961368	1	10	10	10	8	8	8	8	8	8	30.7	30.7	30.7	45.516	401	401	5					17				0	83.66	0.80763	0.97251	19.87	16	1	Leave out requantified	0.86178	0.78162	0.93229	1.0652	20.248
Tb927.7.4070:mRNA-p1	Tb927.7.4070:mRNA-p1	12	4	4	Tb927.7.4070:mRNA-p1 | transcript=Tb927.7.4070:mRNA | gene=Tb927.7.4070 | organism=Trypanosoma_brucei_brucei_TREU927 | gene_product=cysteine peptidase, Clan CA, family C2, putative | transcript_product=cysteine peptidase, Clan CA, family C2, putative | loc	0.93231	1.08165	1.00698	0.0159046	0.998709	0.0060604	1	12	4	4	12	12	4	4	4	4	87.5	40.8	40.8	13.518	120	120	8								13	0	10.757	0.8058	0.92451	1.1795	13	3	Leave out requantified	0.84602	0.69127	0.93231	0.92451	7.5081
Tb927.11.12220:mRNA-p1	Tb927.11.12220:mRNA-p1	21	21	21	Tb927.11.12220:mRNA-p1 | transcript=Tb927.11.12220:mRNA | gene=Tb927.11.12220 | organism=Trypanosoma_brucei_brucei_TREU927 | gene_product=catalytic subunit of the vacuolar transporter chaperone 4 | transcript_product=catalytic subunit of the vacuolar trans	0.93247	1.08231	1.00739	0.0173511	0.998709	0.00662125	1	21	21	21	16	14	16	14	16	14	36.3	36.3	36.3	91.361	793	793	3			34						0	33.992	0.81293	0.94843	15.761	31	14	Leave out requantified	0.88029	0.69819	0.93247	0.92395	19.395
Tb927.10.2290:mRNA-p1	Tb927.10.2290:mRNA-p1	8	8	8	Tb927.10.2290:mRNA-p1 | transcript=Tb927.10.2290:mRNA | gene=Tb927.10.2290 | organism=Trypanosoma_brucei_brucei_TREU927 | gene_product=chaperone protein DnaJ, putative | transcript_product=chaperone protein DnaJ, putative | location=Tb927_10_v5.1:594549-59	0.93259	0.99295	0.96277	0.36083	0.998709	-0.055446	1	8	8	8	7	8	7	8	7	8	32.9	32.9	32.9	46.795	416	416	5					18				0	51.155	0.80204	0.9764	15.27	18	6	Leave out requantified	0.85383	0.72805	0.93259	1.0071	8.2571
Tb927.10.7960:mRNA-p1	Tb927.10.7960:mRNA-p1	4	4	4	Tb927.10.7960:mRNA-p1 | transcript=Tb927.10.7960:mRNA | gene=Tb927.10.7960 | organism=Trypanosoma_brucei_brucei_TREU927 | gene_product=hypothetical protein, conserved | transcript_product=hypothetical protein, conserved | location=Tb927_10_v5.1:1985103-198	0.93267	1.23425	1.08346	0.15267	0.998709	0.101535	1	4	4	4	3	4	3	4	3	4	31	31	31	17.63	155	155	7							8		0	6.876	0.65764	0.82943	15.631	7	4	Median	0.87585	0.61067	0.93267	0.81021	17.542
Tb927.9.3560:mRNA-p1	Tb927.9.3560:mRNA-p1	3	3	3	Tb927.9.3560:mRNA-p1 | transcript=Tb927.9.3560:mRNA | gene=Tb927.9.3560 | organism=Trypanosoma_brucei_brucei_TREU927 | gene_product=hypothetical protein, conserved | transcript_product=hypothetical protein, conserved | location=Tb927_09_v5.1:719727-720527(	0.93275	1.04979	0.991271	0.0516193	0.998709	-0.0151674	1	3	3	3	3	2	3	2	3	2	15.4	15.4	15.4	30.102	266	266	6						6			0	9.9378	0.75897	0.94261	24.994	4	0	Leave out requantified	0.8353	0.6896	0.93275	0.95257	25.231
Tb927.10.510:mRNA-p1;Tb11.v5.0374.1-p1	Tb927.10.510:mRNA-p1;Tb11.v5.0374.1-p1	9;9	9;9	9;9	Tb927.10.510:mRNA-p1 | transcript=Tb927.10.510:mRNA | gene=Tb927.10.510 | organism=Trypanosoma_brucei_brucei_TREU927 | gene_product=Present in the outer mitochondrial membrane proteome 19 | transcript_product=Present in the outer mitochondrial membrane pro	0.9328	1.05987	0.996336	0.0253761	0.998709	-0.00823503	2	9	9	9	9	8	9	8	9	8	39.5	39.5	39.5	37.06	334	334;334	6						18			0	69.031	0.81595	0.94637	13.774	18	4	Leave out requantified	0.8663	0.72175	0.9328	0.94351	17.264
Tb927.11.3190.1:mRNA-p1;Tb927.11.3190.2:mRNA-p1	Tb927.11.3190.1:mRNA-p1;Tb927.11.3190.2:mRNA-p1	11;11	11;11	11;11	Tb927.11.3190.1:mRNA-p1 | transcript=Tb927.11.3190.1:mRNA | gene=Tb927.11.3190 | organism=Trypanosoma_brucei_brucei_TREU927 | gene_product=hypothetical protein, conserved | transcript_product=hypothetical protein, conserved | location=Tb927_11_v5.1:902324-	0.93283	1.11038	1.02161	0.0588905	0.998709	0.0253718	2	11	11	11	9	7	9	7	9	7	8.5	8.5	8.5	181.84	1623	1623;1650	2		17							0	9.5322	0.81854	0.91999	13.927	16	4	Leave out requantified	0.83997	0.68237	0.93283	0.90059	15.717
Tb927.8.5900:mRNA-p1	Tb927.8.5900:mRNA-p1	4	4	4	Tb927.8.5900:mRNA-p1 | transcript=Tb927.8.5900:mRNA | gene=Tb927.8.5900 | organism=Trypanosoma_brucei_brucei_TREU927 | gene_product=Sedlin, N-terminal conserved region, putative | transcript_product=Sedlin, N-terminal conserved region, putative | location=	0.93287	1.04041	0.98664	0.0810006	0.998709	-0.0215503	1	4	4	4	4	2	4	2	4	2	35.9	35.9	35.9	14.959	131	131	8								6	0	10.467	0.81319	0.94691	45.907	6	0	Leave out requantified	0.84386	0.71848	0.93287	0.96116	46.377
Tb927.4.960:mRNA-p1	Tb927.4.960:mRNA-p1	12	12	12	Tb927.4.960:mRNA-p1 | transcript=Tb927.4.960:mRNA | gene=Tb927.4.960 | organism=Trypanosoma_brucei_brucei_TREU927 | gene_product=WD domain, G-beta repeat, putative | transcript_product=WD domain, G-beta repeat, putative | location=Tb927_04_v5.1:263441-2669	0.93291	0.92687	0.92989	1.54633	0.941892	-0.104876	1	12	12	12	10	6	10	6	10	6	13.5	13.5	13.5	128.61	1178	1178	2.17		17			1				0	10.082	0.86468	0.9804	13.115	16	2	Leave out requantified	0.86468	0.80993	0.93291	1.0789	11.148
Tb927.11.2670:mRNA-p1	Tb927.11.2670:mRNA-p1	18	18	18	Tb927.11.2670:mRNA-p1 | transcript=Tb927.11.2670:mRNA | gene=Tb927.11.2670 | organism=Trypanosoma_brucei_brucei_TREU927 | gene_product=Nucleoporin NUP59 | transcript_product=Nucleoporin NUP59 | location=Tb927_11_v5.1:783432-785069(-) | protein_length=545 |	0.93308	1.00509	0.969083	0.262376	0.998709	-0.0463044	1	18	18	18	17	15	17	15	17	15	49	49	49	58.822	545	545	4.75				35		19	1		0	205.87	0.805	0.95853	12.19	55	12	Leave out requantified	0.84461	0.71963	0.93308	0.99494	21.733
Tb927.11.10900:mRNA-p1	Tb927.11.10900:mRNA-p1	15	15	15	Tb927.11.10900:mRNA-p1 | transcript=Tb927.11.10900:mRNA | gene=Tb927.11.10900 | organism=Trypanosoma_brucei_brucei_TREU927 | gene_product=Component of motile flagella 9 | transcript_product=Component of motile flagella 9 | location=Tb927_11_v5.1:2908386-29	0.93329	1.15642	1.04485	0.106604	0.998709	0.0550295	1	15	15	15	12	10	12	10	12	10	21.6	21.6	21.6	99.792	848	848	2.58		11	15						0	17.376	0.79337	0.91384	33.916	24	5	Leave out requantified	0.85312	0.6497	0.93329	0.86474	35.811
Tb11.1790.1-p1;Tb927.5.160:pseudogenic_transcript-p1	Tb11.1790.1-p1	29;1	19;1	2;0	Tb11.1790.1-p1 | transcript=Tb11.1790.1 | gene=Tb11.1790 | organism=Trypanosoma_brucei_brucei_TREU927 | gene_product=retrotransposon hot spot protein (RHS, pseudogene), putative | transcript_product=retrotransposon hot spot protein (RHS, pseudogene), putat	0.93345	0.9998	0.966625	0.302639	0.998709	-0.0498219	2	29	19	2	29	25	19	16	2	2	31.9	21.6	2.5	77.705	684	684;173	3.52	3	4	42	4	6	1	5	1	0	104.64	0.81295	0.96126	33.814	60	5	Leave out requantified	0.86626	0.7473	0.93345	1.0002	35.474
Tb927.10.11780:mRNA-p1	Tb927.10.11780:mRNA-p1	18	18	18	Tb927.10.11780:mRNA-p1 | transcript=Tb927.10.11780:mRNA | gene=Tb927.10.11780 | organism=Trypanosoma_brucei_brucei_TREU927 | gene_product=hypothetical protein, conserved | transcript_product=hypothetical protein, conserved | location=Tb927_10_v5.1:2878763-	0.93349	0.979048	0.956269	0.508649	0.998709	-0.0649208	1	18	18	18	14	13	14	13	14	13	16.3	16.3	16.3	131.27	1163	1163	2		29							0	26.769	0.80992	0.97658	8.3021	29	2	Leave out requantified	0.85525	0.76334	0.93349	1.0214	9.5205
Tb927.4.890:mRNA-p1	Tb927.4.890:mRNA-p1	6	6	6	Tb927.4.890:mRNA-p1 | transcript=Tb927.4.890:mRNA | gene=Tb927.4.890 | organism=Trypanosoma_brucei_brucei_TREU927 | gene_product=small nuclear ribonucleoprotein sm d3 | transcript_product=small nuclear ribonucleoprotein sm d3 | location=Tb927_04_v5.1:25530	0.93358	1.05823	0.995907	0.0275221	0.998709	-0.00874742	1	6	6	6	5	6	5	6	5	6	68.7	68.7	68.7	12.363	115	115	8								15	0	20.156	0.78507	0.93551	3.8259	15	1	Leave out requantified	0.8499	0.70811	0.93358	0.94497	4.7393
Tb927.9.10790:mRNA-p1	Tb927.9.10790:mRNA-p1	17	17	17	Tb927.9.10790:mRNA-p1 | transcript=Tb927.9.10790:mRNA | gene=Tb927.9.10790 | organism=Trypanosoma_brucei_brucei_TREU927 | gene_product=hypothetical protein | transcript_product=hypothetical protein | location=Tb927_09_v5.1:1704864-1705781(-) | protein_leng	0.93378	1.00337	0.968576	0.274703	0.998709	-0.0469949	1	17	17	17	16	15	16	15	16	15	48.5	48.5	48.5	33.139	305	305	6.06						34	2		0	25.978	0.82012	0.96901	15.264	34	11	Leave out requantified	0.85652	0.74988	0.93378	0.99664	15.751
Tb927.8.7010:mRNA-p1	Tb927.8.7010:mRNA-p1	9	9	9	Tb927.8.7010:mRNA-p1 | transcript=Tb927.8.7010:mRNA | gene=Tb927.8.7010 | organism=Trypanosoma_brucei_brucei_TREU927 | gene_product=chaperone protein DnaJ, putative | transcript_product=chaperone protein DnaJ, putative | location=Tb927_08_v5.1:2017120-2017	0.93405	1.00057	0.96731	0.296434	0.998709	-0.0488029	1	9	9	9	6	7	6	7	6	7	52.5	52.5	52.5	22.469	202	202	6.69			1				12		0	13.566	0.84468	0.97984	16.746	13	3	Leave out requantified	0.85181	0.75091	0.93405	0.99943	8.8035
Tb927.7.7240:mRNA-p1	Tb927.7.7240:mRNA-p1	13	13	13	Tb927.7.7240:mRNA-p1 | transcript=Tb927.7.7240:mRNA | gene=Tb927.7.7240 | organism=Trypanosoma_brucei_brucei_TREU927 | gene_product=leucine-rich repeat protein (LRRP), putative | transcript_product=leucine-rich repeat protein (LRRP), putative | location=Tb	0.9341	0.954107	0.944104	0.936031	0.998709	-0.0830637	1	13	13	13	12	11	12	11	12	11	28.5	28.5	28.5	78.688	717	717	3			25						0	62.877	0.8304	0.98956	19.793	25	5	Leave out requantified	0.88037	0.78408	0.9341	1.0481	21.349
Tb927.4.3510:mRNA-p1;Tb927.4.3490:mRNA-p1	Tb927.4.3510:mRNA-p1;Tb927.4.3490:mRNA-p1	4;4	4;4	4;4	Tb927.4.3510:mRNA-p1 | transcript=Tb927.4.3510:mRNA | gene=Tb927.4.3510 | organism=Trypanosoma_brucei_brucei_TREU927 | gene_product=DNA-directed RNA polymerase subunit, putative | transcript_product=DNA-directed RNA polymerase subunit, putative | location=	0.93411	0.965158	0.949634	0.710898	0.998709	-0.0747495	2	4	4	4	4	4	4	4	4	4	42.4	42.4	42.4	16.145	144	144;144	7.08							11	1	0	4.9409	0.87033	0.93411	28.781	11	6	Leave out requantified	0.87033	0.78243	0.93411	1.0361	28.781
Tb927.8.5880:mRNA-p1	Tb927.8.5880:mRNA-p1	8	8	8	Tb927.8.5880:mRNA-p1 | transcript=Tb927.8.5880:mRNA | gene=Tb927.8.5880 | organism=Trypanosoma_brucei_brucei_TREU927 | gene_product=eukaryotic translation initiation factor 1A, putative | transcript_product=eukaryotic translation initiation factor 1A, puta	0.93413	0.918274	0.926202	1.15023	0.998709	-0.110654	1	8	8	8	7	8	7	8	7	8	44.8	44.8	44.8	19.445	172	172	7.05							18	1	0	39.701	0.85991	1.0136	12.484	19	6	Leave out requantified	0.87371	0.83025	0.93413	1.089	10.66
Tb927.7.3490:mRNA-p1	Tb927.7.3490:mRNA-p1	22	22	22	Tb927.7.3490:mRNA-p1 | transcript=Tb927.7.3490:mRNA | gene=Tb927.7.3490 | organism=Trypanosoma_brucei_brucei_TREU927 | gene_product=synaptojanin, putative | transcript_product=synaptojanin, putative | location=Tb927_07_v5.1:902880-905342(-) | protein_lengt	0.93414	1.06751	1.00082	0.00584053	0.998709	-0.00202032	1	22	22	22	20	17	20	17	20	17	40.9	40.9	40.9	91.731	820	820	3			45						0	62.24	0.79623	0.93414	19.738	40	13	Leave out requantified	0.86669	0.68948	0.93414	0.93676	21.848
Tb927.11.4530:mRNA-p1	Tb927.11.4530:mRNA-p1	7	7	7	Tb927.11.4530:mRNA-p1 | transcript=Tb927.11.4530:mRNA | gene=Tb927.11.4530 | organism=Trypanosoma_brucei_brucei_TREU927 | gene_product=N-acetyltransferase subunit ARD1 | transcript_product=N-acetyltransferase subunit ARD1 | location=Tb927_11_v5.1:1315713-1	0.93415	1.12535	1.02975	0.0793182	0.998709	0.0360519	1	7	7	7	7	5	7	5	7	5	34.3	34.3	34.3	27.484	239	239	6						13			0	28.32	0.74247	0.89363	13.377	12	3	Leave out requantified	0.83841	0.66235	0.93415	0.88861	14.557
Tb927.6.815:mRNA-p1	Tb927.6.815:mRNA-p1	10	10	10	Tb927.6.815:mRNA-p1 | transcript=Tb927.6.815:mRNA | gene=Tb927.6.815 | organism=Trypanosoma_brucei_brucei_TREU927 | gene_product=hypothetical protein | transcript_product=hypothetical protein | location=Tb927_06_v5.1:343530-343859(-) | protein_length=109 |	0.93417	1.02553	0.979848	0.139254	0.998709	-0.0309399	1	10	10	10	9	9	9	9	9	9	68.8	68.8	68.8	13.422	109	109	8								22	0	16.303	0.77474	0.92863	15.536	21	7	Leave out requantified	0.8407	0.72955	0.93417	0.97511	18.726
Tb927.7.3450:mRNA-p1	Tb927.7.3450:mRNA-p1	14	7	7	Tb927.7.3450:mRNA-p1 | transcript=Tb927.7.3450:mRNA | gene=Tb927.7.3450 | organism=Trypanosoma_brucei_brucei_TREU927 | gene_product=protein I/6 | transcript_product=protein I/6 | location=Tb927_07_v5.1:892522-893109(-) | protein_length=195 | sequence_SO=ch	0.9342	0.915499	0.92485	1.08682	0.998709	-0.112783	1	14	7	7	12	14	6	7	6	7	69.2	34.9	34.9	21.585	195	195	7							20		0	32.436	0.86078	1.0168	8.1059	19	5	Leave out requantified	0.85113	0.83152	0.9342	1.0923	9.1953
Tb927.11.7210:mRNA-p1;Tb11.02.5050b.1-p1	Tb927.11.7210:mRNA-p1;Tb11.02.5050b.1-p1	12;8	11;7	11;7	Tb927.11.7210:mRNA-p1 | transcript=Tb927.11.7210:mRNA | gene=Tb927.11.7210 | organism=Trypanosoma_brucei_brucei_TREU927 | gene_product=eukaryotic translation initiation factor 2-alpha kinase 1, putative | transcript_product=eukaryotic translation initiatio	0.93421	1.03972	0.986964	0.0804372	0.998709	-0.020995	2	12	11	11	7	10	6	9	6	9	17.2	16.6	16.6	137.63	1236	1236;933	2		15							0	13.794	0.77026	0.98613	16.671	15	2	Leave out requantified	0.86204	0.73019	0.93421	0.9618	13.596
Tb927.7.4120:mRNA-p1	Tb927.7.4120:mRNA-p1	4	4	4	Tb927.7.4120:mRNA-p1 | transcript=Tb927.7.4120:mRNA | gene=Tb927.7.4120 | organism=Trypanosoma_brucei_brucei_TREU927 | gene_product=hypothetical protein, conserved | transcript_product=hypothetical protein, conserved | location=Tb927_07_v5.1:1093713-109523	0.93428	0.919879	0.927079	1.18673	0.998709	-0.109279	1	4	4	4	3	3	3	3	3	3	11.6	11.6	11.6	52.135	507	507	4				7					0	16.159	0.80795	1.0062	13.451	7	4	Leave out requantified	0.83608	0.80795	0.93428	1.0871	8.4303
Tb927.6.740:mRNA-p1	Tb927.6.740:mRNA-p1	24	24	24	Tb927.6.740:mRNA-p1 | transcript=Tb927.6.740:mRNA | gene=Tb927.6.740 | organism=Trypanosoma_brucei_brucei_TREU927 | gene_product=ATP-dependent DEAH-box RNA helicase, putative | transcript_product=ATP-dependent DEAH-box RNA helicase, putative | location=Tb9	0.9343	0.950299	0.9423	1.04443	0.998709	-0.0857941	1	24	24	24	21	15	21	15	21	15	25.3	25.3	25.3	139.08	1251	1251	2		37							0	37.662	0.84721	0.9731	15.076	37	16	Leave out requantified	0.86881	0.78064	0.9343	1.0523	15.837
Tb927.9.2400:mRNA-p1	Tb927.9.2400:mRNA-p1	7	7	7	Tb927.9.2400:mRNA-p1 | transcript=Tb927.9.2400:mRNA | gene=Tb927.9.2400 | organism=Trypanosoma_brucei_brucei_TREU927 | gene_product=hypothetical protein, conserved | transcript_product=hypothetical protein, conserved | location=Tb927_09_v5.1:522081-522665(	0.93439	1.14712	1.04075	0.101098	0.998709	0.0500552	1	7	7	7	5	7	5	7	5	7	40.7	40.7	40.7	21.661	194	194	6.17		2					10		0	11.389	0.74427	0.95664	14.582	12	1	Leave out requantified	0.87095	0.6382	0.93439	0.87175	12.174
Tb927.10.7630:mRNA-p1	Tb927.10.7630:mRNA-p1	22	22	22	Tb927.10.7630:mRNA-p1 | transcript=Tb927.10.7630:mRNA | gene=Tb927.10.7630 | organism=Trypanosoma_brucei_brucei_TREU927 | gene_product=transportin2- like protein | transcript_product=transportin2- like protein | location=Tb927_10_v5.1:1920327-1923152(-) |	0.9345	1.00689	0.970694	0.248505	0.998709	-0.0439158	1	22	22	22	19	17	19	17	19	17	30.7	30.7	30.7	103.87	941	941	3			39						0	76.489	0.82693	0.98619	21.845	36	10	Leave out requantified	0.87701	0.73797	0.9345	0.99316	19.297
Tb927.9.8410:mRNA-p1	Tb927.9.8410:mRNA-p1	15	15	15	Tb927.9.8410:mRNA-p1 | transcript=Tb927.9.8410:mRNA | gene=Tb927.9.8410 | organism=Trypanosoma_brucei_brucei_TREU927 | gene_product=chaperone protein DnaJ, putative | transcript_product=chaperone protein DnaJ, putative | location=Tb927_09_v5.1:1371584-1372	0.93461	1.06278	0.998694	0.0147328	0.998709	-0.00486143	1	15	15	15	13	13	13	13	13	13	36.1	36.1	36.1	49.366	460	460	5.03					31	1			0	44.132	0.75774	0.92699	12.342	29	14	Leave out requantified	0.85042	0.69144	0.93461	0.94093	8.3135
Tb927.7.1220:mRNA-p1	Tb927.7.1220:mRNA-p1	13	13	13	Tb927.7.1220:mRNA-p1 | transcript=Tb927.7.1220:mRNA | gene=Tb927.7.1220 | organism=Trypanosoma_brucei_brucei_TREU927 | gene_product=hypothetical protein, conserved | transcript_product=hypothetical protein, conserved | location=Tb927_07_v5.1:313889-317113(	0.9347	1.00786	0.971281	0.241473	0.998709	-0.0430638	1	13	13	13	10	9	10	9	10	9	17.6	17.6	17.6	117.94	1074	1074	2		19							0	13.122	0.80082	0.95542	21.141	18	4	Leave out requantified	0.88319	0.75419	0.9347	0.9922	14.581
Tb927.8.4400:mRNA-p1	Tb927.8.4400:mRNA-p1	31	31	31	Tb927.8.4400:mRNA-p1 | transcript=Tb927.8.4400:mRNA | gene=Tb927.8.4400 | organism=Trypanosoma_brucei_brucei_TREU927 | gene_product=Outer dynein arm docking complex protein 1, putative | transcript_product=Outer dynein arm docking complex protein 1, putati	0.93475	0.961076	0.947913	0.792024	0.998709	-0.0773123	1	31	31	31	22	28	22	28	22	28	50.1	50.1	50.1	75.932	668	668	3.25		1	57	16			1		0	123.14	0.82934	0.98642	12.783	67	22	Leave out requantified	0.87775	0.79066	0.93475	1.0405	13.771
Tb927.3.4880:mRNA-p1	Tb927.3.4880:mRNA-p1	11	11	11	Tb927.3.4880:mRNA-p1 | transcript=Tb927.3.4880:mRNA | gene=Tb927.3.4880 | organism=Trypanosoma_brucei_brucei_TREU927 | gene_product=nucleosome assembly protein (NAP), putative | transcript_product=nucleosome assembly protein (NAP), putative | location=Tb92	0.93481	0.974564	0.954687	0.572535	0.998709	-0.0672132	1	11	11	11	10	11	10	11	10	11	53.3	53.3	53.3	20.828	182	182	7							21		0	39.841	0.81974	0.98615	13.098	21	1	Leave out requantified	0.87346	0.76556	0.93481	1.0261	6.9386
Tb927.9.7760:mRNA-p1	Tb927.9.7760:mRNA-p1	14	14	14	Tb927.9.7760:mRNA-p1 | transcript=Tb927.9.7760:mRNA | gene=Tb927.9.7760 | organism=Trypanosoma_brucei_brucei_TREU927 | gene_product=DENN (AEX-3) domain containing protein, putative | transcript_product=DENN (AEX-3) domain containing protein, putative | loc	0.93484	1.0228	0.978819	0.151483	0.998709	-0.0323435	1	14	14	14	11	8	11	8	11	8	21.3	21.3	21.3	100.23	923	923	2.58		8	11						0	23.044	0.81248	0.96182	7.0055	18	7	Leave out requantified	0.8676	0.72147	0.93484	0.97771	8.6306
Tb927.3.880:mRNA-p1	Tb927.3.880:mRNA-p1	6	6	6	Tb927.3.880:mRNA-p1 | transcript=Tb927.3.880:mRNA | gene=Tb927.3.880 | organism=Trypanosoma_brucei_brucei_TREU927 | gene_product=Ankyrin repeats (3 copies), putative | transcript_product=Ankyrin repeats (3 copies), putative | location=Tb927_03_v5.1:207829-	0.93506	1.08686	1.01096	0.0306224	0.998709	0.0116498	1	6	6	6	4	5	4	5	4	5	37.3	37.3	37.3	27.133	244	244	6.56			1				8		0	21.09	0.7747	0.92069	16.426	9	2	Leave out requantified	0.87698	0.69495	0.93506	0.92008	8.4969
Tb927.2.1740:mRNA-p1	Tb927.2.1740:mRNA-p1	3	3	3	Tb927.2.1740:mRNA-p1 | transcript=Tb927.2.1740:mRNA | gene=Tb927.2.1740 | organism=Trypanosoma_brucei_brucei_TREU927 | gene_product=hypothetical protein, conserved | transcript_product=hypothetical protein, conserved | location=Tb927_02_v5.1:322763-323380(	0.93516	0.694011	0.814585	0.415163	0.998709	-0.311843	1	3	3	3	2	2	2	2	2	2	20.5	20.5	20.5	23.172	205	205	7							5		0	3.5454	0.92792	1.128	25.833	4	2	Median	0.85129	1.0706	0.93516	1.4409	3.0138
Tb927.11.11430:mRNA-p1	Tb927.11.11430:mRNA-p1	17	17	17	Tb927.11.11430:mRNA-p1 | transcript=Tb927.11.11430:mRNA | gene=Tb927.11.11430 | organism=Trypanosoma_brucei_brucei_TREU927 | gene_product=cullin 1, putative | transcript_product=cullin 1, putative | location=Tb927_11_v5.1:3060388-3062805(+) | protein_lengt	0.93529	1.05165	0.993468	0.0405875	0.998709	-0.0119324	1	17	17	17	14	16	14	16	14	16	24.1	24.1	24.1	91.936	805	805	3			35						0	37.187	0.77755	0.95073	19.027	33	14	Leave out requantified	0.87992	0.71786	0.93529	0.95089	22.012
Tb11.v5.0485.1-p1;Tb927.10.9280:mRNA-p1	Tb11.v5.0485.1-p1;Tb927.10.9280:mRNA-p1	6;6	6;6	6;6	Tb11.v5.0485.1-p1 | transcript=Tb11.v5.0485.1 | gene=Tb11.v5.0485 | organism=Trypanosoma_brucei_brucei_TREU927 | gene_product=hypothetical protein, conserved | transcript_product=hypothetical protein, conserved | location=Tb927_11_bin_v5.1:1971137-1973839(	0.9353	0.938791	0.937045	1.73918	0.860915	-0.0938116	2	6	6	6	4	4	4	4	4	4	10.1	10.1	10.1	101.8	900	900;957	3			8						0.00028281	2.6846	0.84826	0.98498	24.478	7	2	Leave out requantified	0.88911	0.81644	0.9353	1.0652	31.199
Tb927.9.5220:mRNA-p1	Tb927.9.5220:mRNA-p1	8	8	8	Tb927.9.5220:mRNA-p1 | transcript=Tb927.9.5220:mRNA | gene=Tb927.9.5220 | organism=Trypanosoma_brucei_brucei_TREU927 | gene_product=conserved protein | transcript_product=conserved protein | location=Tb927_09_v5.1:920669-920998(+) | protein_length=109 | se	0.93539	1.02106	0.978227	0.159523	0.998709	-0.033143	1	8	8	8	7	7	7	7	7	7	71.6	71.6	71.6	12.201	109	109	8								14	0	9.8265	0.78946	0.96418	10.62	14	2	Leave out requantified	0.84832	0.73372	0.93539	0.97937	10.848
Tb927.3.4800:mRNA-p1	Tb927.3.4800:mRNA-p1	10	10	9	Tb927.3.4800:mRNA-p1 | transcript=Tb927.3.4800:mRNA | gene=Tb927.3.4800 | organism=Trypanosoma_brucei_brucei_TREU927 | gene_product=hypothetical protein, conserved | transcript_product=hypothetical protein, conserved | location=Tb927_03_v5.1:1352639-135449	0.93544	1.02941	0.982425	0.118701	0.998709	-0.0272325	1	10	10	9	9	6	9	6	8	5	19.9	19.9	18.9	69.268	619	619	3.73		2		13					0	26.818	0.8055	0.93544	12.98	15	1	Leave out requantified	0.86413	0.71171	0.93544	0.97143	10.91
Tb927.11.7310:mRNA-p1;Tb11.v5.0252.1-p1	Tb927.11.7310:mRNA-p1;Tb11.v5.0252.1-p1	1;1	1;1	1;1	Tb927.11.7310:mRNA-p1 | transcript=Tb927.11.7310:mRNA | gene=Tb927.11.7310 | organism=Trypanosoma_brucei_brucei_TREU927 | gene_product=RNA binding protein, putative | transcript_product=RNA binding protein, putative | location=Tb927_11_v5.1:2064263-2065063	0.93545	NaN	NaN	NaN	NaN	NaN	2	1	1	1	1	1	1	1	1	1	5.6	5.6	5.6	30.195	266	266;294	6						3			0	7.3866	0.77663	0.94924	10.927	3	0	Median	0.8671	NaN	0.93545	NaN	15.407
Tb927.10.6350:mRNA-p1;Tb11.v5.0271.1-p1	Tb927.10.6350:mRNA-p1;Tb11.v5.0271.1-p1	10;10	10;10	10;10	Tb927.10.6350:mRNA-p1 | transcript=Tb927.10.6350:mRNA | gene=Tb927.10.6350 | organism=Trypanosoma_brucei_brucei_TREU927 | gene_product=trypanin | transcript_product=trypanin | location=Tb927_10_v5.1:1608699-1610060(-) | protein_length=453 | sequence_SO=chr	0.93547	1.12015	1.02781	0.0765692	0.998709	0.0337257	2	10	10	10	6	8	6	8	6	8	22.5	22.5	22.5	53.923	453	453;453	5.14					13		1		0	25.725	0.71189	0.90626	48.21	13	4	Leave out requantified	0.84399	0.65755	0.93547	0.89274	13.696
Tb927.5.300b:mRNA-p1;Tb927.5.300:mRNA-p1;Tb11.v5.0215.1-p1	Tb927.5.300b:mRNA-p1;Tb927.5.300:mRNA-p1;Tb11.v5.0215.1-p1	6;6;6	5;5;5	5;5;5	Tb927.5.300b:mRNA-p1 | transcript=Tb927.5.300b:mRNA | gene=Tb927.5.300b | organism=Trypanosoma_brucei_brucei_TREU927 | gene_product=2-oxoglutarate (2OG) and Fe(II)-dependent oxygenase superfamily protein, putative | transcript_product=2-oxoglutarate (2OG)	0.93549	0.847745	0.891617	0.592231	0.998709	-0.167252	3	6	5	5	6	5	5	4	5	4	27.5	25.3	25.3	36.741	320	320;320;320	6						9			0	27.609	0.84353	1.0462	10.368	9	2	Leave out requantified	0.82774	0.88069	0.93549	1.1796	8.471
Tb927.8.7080:mRNA-p1	Tb927.8.7080:mRNA-p1	8	8	8	Tb927.8.7080:mRNA-p1 | transcript=Tb927.8.7080:mRNA | gene=Tb927.8.7080 | organism=Trypanosoma_brucei_brucei_TREU927 | gene_product=hypothetical protein, conserved | transcript_product=hypothetical protein, conserved | location=Tb927_08_v5.1:2032599-203716	0.93568	1.08101	1.00835	0.0223807	0.998709	0.0082341	1	8	8	8	7	3	7	3	7	3	7.6	7.6	7.6	174.77	1521	1521	2.2		9		1					0	7.3753	0.84801	0.93568	31.961	9	2	Leave out requantified	0.85789	0.7079	0.93568	0.92506	31.114
Tb927.4.2990:mRNA-p1;Tb11.v5.0968.1-p1	Tb927.4.2990:mRNA-p1;Tb11.v5.0968.1-p1	9;9	9;9	9;9	Tb927.4.2990:mRNA-p1 | transcript=Tb927.4.2990:mRNA | gene=Tb927.4.2990 | organism=Trypanosoma_brucei_brucei_TREU927 | gene_product=hypothetical protein, conserved | transcript_product=hypothetical protein, conserved | location=Tb927_04_v5.1:791219-795088(	0.93576	0.994233	0.964997	0.351944	0.998709	-0.0520665	2	9	9	9	9	3	9	3	9	3	9.3	9.3	9.3	143.1	1289	1289;1289	2		13							0	17.561	0.83036	0.93576	19.417	12	3	Leave out requantified	0.8551	0.74157	0.93576	1.0058	19.161
Tb927.11.10740:mRNA-p1	Tb927.11.10740:mRNA-p1	7	7	7	Tb927.11.10740:mRNA-p1 | transcript=Tb927.11.10740:mRNA | gene=Tb927.11.10740 | organism=Trypanosoma_brucei_brucei_TREU927 | gene_product=vacuolar sorting-associated protein-like, putative | transcript_product=vacuolar sorting-associated protein-like, puta	0.93585	0.935716	0.935783	3.1642	0.860915	-0.0957538	1	7	7	7	7	6	7	6	7	6	41.3	41.3	41.3	25.189	218	218	7							18		0	23.25	0.837	0.99615	3.2724	15	3	Leave out requantified	0.87545	0.80024	0.93585	1.0687	5.0688
Tb927.7.1620:mRNA-p1	Tb927.7.1620:mRNA-p1	4	4	4	Tb927.7.1620:mRNA-p1 | transcript=Tb927.7.1620:mRNA | gene=Tb927.7.1620 | organism=Trypanosoma_brucei_brucei_TREU927 | gene_product=Cleavage factor I 25 kDa subunit, putative | transcript_product=Cleavage factor I 25 kDa subunit, putative | location=Tb927_	0.93588	1.04494	0.990411	0.059039	0.998709	-0.0160902	1	4	4	4	3	3	3	3	3	3	20.3	20.3	20.3	32.703	300	300	6						7			0	28.749	0.75515	0.90519	9.1345	7	1	Leave out requantified	0.86332	0.72223	0.93588	0.95699	14.067
Tb927.10.8410:mRNA-p1	Tb927.10.8410:mRNA-p1	6	6	6	Tb927.10.8410:mRNA-p1 | transcript=Tb927.10.8410:mRNA | gene=Tb927.10.8410 | organism=Trypanosoma_brucei_brucei_TREU927 | gene_product=hypothetical protein, conserved | transcript_product=hypothetical protein, conserved | location=Tb927_10_v5.1:2082082-208	0.93601	1.12798	1.032	0.0863525	0.998709	0.0391691	1	6	6	6	6	6	6	6	6	6	22.3	22.3	22.3	27.797	238	238	7							12		0	6.5473	0.74957	0.90311	7.0584	12	1	Leave out requantified	0.8577	0.65749	0.93601	0.88654	10.312
Tb927.11.12470:mRNA-p1	Tb927.11.12470:mRNA-p1	19	19	19	Tb927.11.12470:mRNA-p1 | transcript=Tb927.11.12470:mRNA | gene=Tb927.11.12470 | organism=Trypanosoma_brucei_brucei_TREU927 | gene_product=hypothetical protein, conserved | transcript_product=hypothetical protein, conserved | location=Tb927_11_v5.1:3339362-	0.93606	0.964972	0.950516	0.7329	0.998709	-0.0733843	1	19	19	19	19	8	19	8	19	8	12.3	12.3	12.3	238.27	2195	2195	1.28	21	8							0	18.414	0.87194	0.98091	12.348	28	6	Leave out requantified	0.86821	0.77825	0.93606	1.0363	7.4773
Tb927.10.2620:mRNA-p1	Tb927.10.2620:mRNA-p1	9	9	9	Tb927.10.2620:mRNA-p1 | transcript=Tb927.10.2620:mRNA | gene=Tb927.10.2620 | organism=Trypanosoma_brucei_brucei_TREU927 | gene_product=CS domain containing protein, putative | transcript_product=CS domain containing protein, putative | location=Tb927_10_v5	0.93615	1.03278	0.984465	0.102666	0.998709	-0.0243274	1	9	9	9	8	9	8	9	8	9	32.8	32.8	32.8	21.809	192	192	7							22		0	53.233	0.79782	0.95514	5.4008	22	2	Leave out requantified	0.87609	0.73203	0.93615	0.96826	6.1186
Tb927.1.5030:mRNA-p1	Tb927.1.5030:mRNA-p1	16	16	16	Tb927.1.5030:mRNA-p1 | transcript=Tb927.1.5030:mRNA | gene=Tb927.1.5030 | organism=Trypanosoma_brucei_brucei_TREU927 | gene_product=leucine-rich repeat protein (LRRP), putative | transcript_product=leucine-rich repeat protein (LRRP), putative | location=Tb	0.9362	0.920217	0.928209	1.13542	0.998709	-0.107532	1	16	16	16	15	5	15	5	15	5	33.7	33.7	33.7	80.773	735	735	4.1				20		1			0	60.456	0.8605	1.0465	26.297	20	9	Leave out requantified	0.86608	0.77881	0.9362	1.0867	24.176
Tb927.11.14880:mRNA-p1	Tb927.11.14880:mRNA-p1	12	12	12	Tb927.11.14880:mRNA-p1 | transcript=Tb927.11.14880:mRNA | gene=Tb927.11.14880 | organism=Trypanosoma_brucei_brucei_TREU927 | gene_product=Paraflagellar Rod Proteome Component 9, putative | transcript_product=Paraflagellar Rod Proteome Component 9, putative	0.93622	1.081	1.00861	0.0236146	0.998709	0.0086425	1	12	12	12	12	7	12	7	12	7	32.9	32.9	32.9	41.086	371	371	5.24				16	21		11	2	0	158.26	0.77211	0.9477	10.651	47	19	Leave out requantified	0.8611	0.68524	0.93622	0.92507	10.741
Tb927.2.3320:mRNA-p1	Tb927.2.3320:mRNA-p1	8	6	6	Tb927.2.3320:mRNA-p1 | transcript=Tb927.2.3320:mRNA | gene=Tb927.2.3320 | organism=Trypanosoma_brucei_brucei_TREU927 | gene_product=65 kDa invariant surface glycoprotein | transcript_product=65 kDa invariant surface glycoprotein | location=Tb927_02_v5.1:61	0.93648	0.835981	0.88623	0.558376	0.998709	-0.176569	1	8	6	6	7	3	5	2	5	2	19.5	16	16	48.153	437	437	4.2				9		1			0	9.332	0.83466	0.93648	12.28	8	5	Leave out requantified	0.83466	0.85882	0.93648	1.1962	12.28
Tb927.8.760:mRNA-p1	Tb927.8.760:mRNA-p1	4	4	4	Tb927.8.760:mRNA-p1 | transcript=Tb927.8.760:mRNA | gene=Tb927.8.760 | organism=Trypanosoma_brucei_brucei_TREU927 | gene_product=nucleolar RNA-binding protein | transcript_product=nucleolar RNA-binding protein | location=Tb927_08_v5.1:208921-209907(-) | pr	0.93649	0.93985	0.93817	1.74825	0.860915	-0.0920813	1	4	4	4	4	4	4	4	4	4	16.8	16.8	16.8	35.042	328	328	6.23					7	1		5	0	11.003	0.82848	1.0013	6.1819	13	1	Leave out requantified	0.86082	0.78581	0.93649	1.064	7.013
Tb927.6.3120:mRNA-p1	Tb927.6.3120:mRNA-p1	9	9	9	Tb927.6.3120:mRNA-p1 | transcript=Tb927.6.3120:mRNA | gene=Tb927.6.3120 | organism=Trypanosoma_brucei_brucei_TREU927 | gene_product=chaperone protein DnaJ, putative | transcript_product=chaperone protein DnaJ, putative | location=Tb927_06_v5.1:921717-92260	0.93662	1.10749	1.02206	0.0639745	0.998709	0.0264168	1	9	9	9	8	8	8	8	8	8	27.4	27.4	27.4	33.758	296	296	6						18			0	10.252	0.75301	0.91315	7.081	15	4	Leave out requantified	0.85606	0.68804	0.93662	0.90294	7.7518
Tb927.7.3970:mRNA-p1	Tb927.7.3970:mRNA-p1	13	13	13	Tb927.7.3970:mRNA-p1 | transcript=Tb927.7.3970:mRNA | gene=Tb927.7.3970 | organism=Trypanosoma_brucei_brucei_TREU927 | gene_product=hypothetical protein, conserved | transcript_product=hypothetical protein, conserved | location=Tb927_07_v5.1:1039338-104030	0.93664	1.30535	1.12099	0.184857	0.998709	0.145	1	13	13	13	12	11	12	11	12	11	52.8	52.8	52.8	35.334	320	320	6						30			0	32.576	0.72197	0.8556	18.347	28	6	Leave out requantified	0.86324	0.57876	0.93664	0.76608	11.42
Tb927.10.12260:mRNA-p1	Tb927.10.12260:mRNA-p1	13	12	12	Tb927.10.12260:mRNA-p1 | transcript=Tb927.10.12260:mRNA | gene=Tb927.10.12260 | organism=Trypanosoma_brucei_brucei_TREU927 | gene_product=cytosolic nonspecific dipeptidase, putative | transcript_product=cytosolic nonspecific dipeptidase, putative | locatio	0.93667	1.2625	1.09958	0.171209	0.998709	0.120947	1	13	12	12	10	12	9	11	9	11	38.3	36.6	36.6	51.578	475	475	5					24				0	106.14	0.60507	0.83751	17.185	22	8	Leave out requantified	0.85858	0.59347	0.93667	0.79208	16.815
Tb927.1.4690:mRNA-p1	Tb927.1.4690:mRNA-p1	11	11	11	Tb927.1.4690:mRNA-p1 | transcript=Tb927.1.4690:mRNA | gene=Tb927.1.4690 | organism=Trypanosoma_brucei_brucei_TREU927 | gene_product=Protein arginine N-methyltransferase 1 catalytic subunit | transcript_product=Protein arginine N-methyltransferase 1 catalyt	0.93673	1.11973	1.02823	0.079033	0.998709	0.03443	1	11	11	11	10	10	10	10	10	10	37.4	37.4	37.4	39.206	345	345	5.92					2	24			0	73	0.75239	0.93243	7.1438	22	6	Leave out requantified	0.84998	0.67668	0.93673	0.89307	12.841
Tb927.10.720:mRNA-p1	Tb927.10.720:mRNA-p1	26	26	26	Tb927.10.720:mRNA-p1 | transcript=Tb927.10.720:mRNA | gene=Tb927.10.720 | organism=Trypanosoma_brucei_brucei_TREU927 | gene_product=Flagellum attachment zone protein 24 | transcript_product=Flagellum attachment zone protein 24 | location=Tb927_10_v5.1:1831	0.93695	1.00592	0.971437	0.253685	0.998709	-0.0427167	1	26	26	26	21	16	21	16	21	16	32.5	32.5	32.5	118.09	1083	1083	2		40							0	49.254	0.83164	0.96027	20.075	40	10	Leave out requantified	0.87374	0.75835	0.93695	0.99411	21.256
Tb927.10.6650:mRNA-p1	Tb927.10.6650:mRNA-p1	6	6	6	Tb927.10.6650:mRNA-p1 | transcript=Tb927.10.6650:mRNA | gene=Tb927.10.6650 | organism=Trypanosoma_brucei_brucei_TREU927 | gene_product=G10 protein homologue, putative | transcript_product=G10 protein homologue, putative | location=Tb927_10_v5.1:1683471-168	0.93712	1.02486	0.980992	0.136581	0.998709	-0.0291315	1	6	6	6	5	5	5	5	5	5	33.6	33.6	33.6	27.099	241	241	6						12			0	26.413	0.83453	1.0054	22.991	11	4	Leave out requantified	0.85207	0.74001	0.93712	0.97574	23.772
Tb927.6.640:mRNA-p1	Tb927.6.640:mRNA-p1	24	24	24	Tb927.6.640:mRNA-p1 | transcript=Tb927.6.640:mRNA | gene=Tb927.6.640 | organism=Trypanosoma_brucei_brucei_TREU927 | gene_product=ApaH-like phosphatase ALPH1 | transcript_product=ApaH-like phosphatase ALPH1 | location=Tb927_06_v5.1:267496-269700(-) | protei	0.93722	0.994431	0.965826	0.351344	0.998709	-0.0507985	1	24	24	24	20	24	20	24	20	24	42.1	42.1	42.1	79.106	734	734	3.56			49	1		1	2	4	0	100.46	0.79877	0.95646	12.085	56	11	Leave out requantified	0.86791	0.73763	0.93722	1.0056	12.117
Tb927.10.7130:mRNA-p1	Tb927.10.7130:mRNA-p1	20	20	20	Tb927.10.7130:mRNA-p1 | transcript=Tb927.10.7130:mRNA | gene=Tb927.10.7130 | organism=Trypanosoma_brucei_brucei_TREU927 | gene_product=hypothetical protein, conserved | transcript_product=hypothetical protein, conserved | location=Tb927_10_v5.1:1795463-179	0.93726	0.958957	0.948108	0.871275	0.998709	-0.0769706	1	20	20	20	16	16	16	16	16	16	32.4	32.4	32.4	83.021	746	746	3.16			35			2			0	49.202	0.79121	0.99471	11.878	33	11	Leave out requantified	0.8444	0.77713	0.93726	1.0428	18.263
Tb927.11.3120:mRNA-p1	Tb927.11.3120:mRNA-p1	9	9	9	Tb927.11.3120:mRNA-p1 | transcript=Tb927.11.3120:mRNA | gene=Tb927.11.3120 | organism=Trypanosoma_brucei_brucei_TREU927 | gene_product=nucleolar GTP-binding protein 1 | transcript_product=nucleolar GTP-binding protein 1 | location=Tb927_11_v5.1:888100-8900	0.93734	1.11235	1.02484	0.0717782	0.998709	0.0301257	1	9	9	9	2	9	2	9	2	9	18.8	18.8	18.8	74.753	655	655	3			11						0	11.683	0.71537	0.95346	16.087	11	1	Leave out requantified	0.85708	0.66634	0.93734	0.899	17.852
Tb927.3.4580:mRNA-p1	Tb927.3.4580:mRNA-p1	8	8	8	Tb927.3.4580:mRNA-p1 | transcript=Tb927.3.4580:mRNA | gene=Tb927.3.4580 | organism=Trypanosoma_brucei_brucei_TREU927 | gene_product=hypothetical protein, conserved | transcript_product=hypothetical protein, conserved | location=Tb927_03_v5.1:1280123-128270	0.93763	0.899847	0.918739	0.820499	0.998709	-0.122579	1	8	8	8	7	4	7	4	7	4	12.2	12.2	12.2	95.498	861	861	2		11							0	11.196	0.8575	0.96822	18.809	11	2	Leave out requantified	0.87246	0.81088	0.93763	1.1113	18.769
Tb927.11.9290:mRNA-p1	Tb927.11.9290:mRNA-p1	13	13	13	Tb927.11.9290:mRNA-p1 | transcript=Tb927.11.9290:mRNA | gene=Tb927.11.9290 | organism=Trypanosoma_brucei_brucei_TREU927 | gene_product=Flagellum attachment zone protein 20 | transcript_product=Flagellum attachment zone protein 20 | location=Tb927_11_v5.1:2	0.93764	1.10426	1.02095	0.0621906	0.998709	0.0250961	1	13	13	13	6	11	6	11	6	11	22.1	22.1	22.1	85.448	763	763	3.37			17			1	1		0	31.332	0.7709	0.94366	50.022	18	4	Leave out requantified	0.8722	0.67237	0.93764	0.90558	15.387
Tb927.9.10350:mRNA-p1	Tb927.9.10350:mRNA-p1	6	6	6	Tb927.9.10350:mRNA-p1 | transcript=Tb927.9.10350:mRNA | gene=Tb927.9.10350 | organism=Trypanosoma_brucei_brucei_TREU927 | gene_product=Snf7, putative | transcript_product=Snf7, putative | location=Tb927_09_v5.1:1624766-1625389(-) | protein_length=207 | seq	0.93773	1.11106	1.0244	0.0711312	0.998709	0.0295918	1	6	6	6	6	4	6	4	6	4	27.1	27.1	27.1	23.469	207	207	6.15						11	2		0	46.439	0.76787	0.93442	5.8901	13	5	Leave out requantified	0.85301	0.66156	0.93773	0.90004	11.306
Tb927.11.1620:mRNA-p1	Tb927.11.1620:mRNA-p1	14	14	13	Tb927.11.1620:mRNA-p1 | transcript=Tb927.11.1620:mRNA | gene=Tb927.11.1620 | organism=Trypanosoma_brucei_brucei_TREU927 | gene_product=hypothetical protein, conserved | transcript_product=hypothetical protein, conserved | location=Tb927_11_v5.1:502065-5026	0.93789	1.05317	0.995532	0.0302878	0.998709	-0.0088822	1	14	14	13	11	12	11	12	10	11	72.4	72.4	69.3	21.598	192	192	7							24		0	53.703	0.76444	0.9405	6.7852	22	5	Leave out requantified	0.87463	0.71293	0.93789	0.94951	8.1346
Tb927.11.190:mRNA-p1	Tb927.11.190:mRNA-p1	15	15	15	Tb927.11.190:mRNA-p1 | transcript=Tb927.11.190:mRNA | gene=Tb927.11.190 | organism=Trypanosoma_brucei_brucei_TREU927 | gene_product=elongation factor, putative | transcript_product=elongation factor, putative | location=Tb927_11_v5.1:43125-45068(-) | prote	0.93793	1.03495	0.98644	0.0897562	0.998709	-0.0214432	1	15	15	15	11	11	11	11	11	11	36.9	36.9	36.9	71.948	647	647	4.27				20			2		0	80.037	0.8129	0.94421	17.212	22	4	Leave out requantified	0.86896	0.70344	0.93793	0.96623	12.95
Tb927.3.2950:mRNA-p1	Tb927.3.2950:mRNA-p1	24	24	24	Tb927.3.2950:mRNA-p1 | transcript=Tb927.3.2950:mRNA | gene=Tb927.3.2950 | organism=Trypanosoma_brucei_brucei_TREU927 | gene_product=ribonuclease inhibitor- like protein | transcript_product=ribonuclease inhibitor- like protein | location=Tb927_03_v5.1:7604	0.93797	1.02913	0.983552	0.114422	0.998709	-0.0254772	1	24	24	24	23	20	23	20	23	20	41.6	41.6	41.6	83.837	759	759	3			45						0	77.708	0.79207	0.98836	14.464	43	16	Leave out requantified	0.86344	0.72367	0.93797	0.97169	15.789
Tb927.9.1560:mRNA-p1	Tb927.9.1560:mRNA-p1	8	8	8	Tb927.9.1560:mRNA-p1 | transcript=Tb927.9.1560:mRNA | gene=Tb927.9.1560 | organism=Trypanosoma_brucei_brucei_TREU927 | gene_product=DnaJ domain containing protein, putative | transcript_product=DnaJ domain containing protein, putative | location=Tb927_09_v	0.93798	0.958405	0.948193	0.896048	0.998709	-0.0768317	1	8	8	8	6	6	6	6	6	6	23.1	23.1	23.1	51.489	464	464	5.12				11	2	10	2		0	27.698	0.83924	1.0665	11.335	19	9	Leave out requantified	0.8785	0.79765	0.93798	1.0434	15.508
Tb927.5.4350:mRNA-p1;Tb05.5K5.10:mRNA-p1	Tb927.5.4350:mRNA-p1	11;1	11;1	11;1	Tb927.5.4350:mRNA-p1 | transcript=Tb927.5.4350:mRNA | gene=Tb927.5.4350 | organism=Trypanosoma_brucei_brucei_TREU927 | gene_product=Nudix hydrolase 2, putative | transcript_product=Nudix hydrolase 2, putative | location=Tb927_05_v5.1:1354450-1354962(-) | p	0.9381	1.04959	0.993847	0.0396689	0.998709	-0.0111781	2	11	11	11	10	10	10	10	10	10	77.1	77.1	77.1	19.639	170	170;24	7							30		0	68.994	0.79851	0.96313	29.628	30	9	Leave out requantified	0.87524	0.72179	0.9381	0.95275	28.501
Tb927.9.10060:mRNA-p1	Tb927.9.10060:mRNA-p1	4	4	4	Tb927.9.10060:mRNA-p1 | transcript=Tb927.9.10060:mRNA | gene=Tb927.9.10060 | organism=Trypanosoma_brucei_brucei_TREU927 | gene_product=hypothetical protein, conserved | transcript_product=hypothetical protein, conserved | location=Tb927_09_v5.1:1588512-158	0.93811	1.01439	0.976252	0.193749	0.998709	-0.0357762	1	4	4	4	4	4	4	4	4	4	23.8	23.8	23.8	15.736	147	147	8								11	0	8.0021	0.77198	0.95051	6.0654	11	2	Leave out requantified	0.83743	0.73901	0.93811	0.98581	5.4872
Tb927.11.6270:mRNA-p1	Tb927.11.6270:mRNA-p1	16	16	16	Tb927.11.6270:mRNA-p1 | transcript=Tb927.11.6270:mRNA | gene=Tb927.11.6270 | organism=Trypanosoma_brucei_brucei_TREU927 | gene_product=inositol-1,4,5-trisphosphate (IP3) 5-phosphatase, putative | transcript_product=inositol-1,4,5-trisphosphate (IP3) 5-phos	0.93812	0.991179	0.964649	0.384837	0.998709	-0.0524694	1	16	16	16	12	11	12	11	12	11	45.7	45.7	45.7	62.121	564	564	4.16				24				1	0	64.433	0.83305	1.0277	19.202	23	3	Leave out requantified	0.87221	0.75845	0.93812	1.0089	24.477
Tb927.9.2075:mRNA-p1	Tb927.9.2075:mRNA-p1	26	26	26	Tb927.9.2075:mRNA-p1 | transcript=Tb927.9.2075:mRNA | gene=Tb927.9.2075 | organism=Trypanosoma_brucei_brucei_TREU927 | gene_product=hypothetical protein | transcript_product=hypothetical protein | location=Tb927_09_v5.1:468519-477050(-) | protein_length=28	0.93817	1.08082	1.0095	0.0279429	0.998709	0.0100265	1	26	26	26	25	12	25	12	25	12	27.4	27.4	27.4	302.5	2843	2843	1.08	37	3							0	27.76	0.79757	0.94856	12.6	40	6	Leave out requantified	0.8498	0.68319	0.93817	0.92522	12.16
Tb10.v4.0052:mRNA-p1;Tb927.10.10360:mRNA-p1;Tb10.v4.0053:mRNA-p1	Tb10.v4.0052:mRNA-p1;Tb927.10.10360:mRNA-p1;Tb10.v4.0053:mRNA-p1	24;21;14	5;5;5	5;5;5	Tb10.v4.0052:mRNA-p1 | transcript=Tb10.v4.0052:mRNA | gene=Tb10.v4.0052 | organism=Trypanosoma_brucei_brucei_TREU927 | gene_product=microtubule-associated protein 2 | transcript_product=microtubule-associated protein 2 | location=Tp_ends-39g01.p1k:50-14692	0.93818	1.04625	0.992217	0.0494148	0.998709	-0.0134144	3	24	5	5	23	23	4	5	4	5	91.2	39.8	39.8	561.21	4880	4880;3198;4119	3.77	15	18	15	12	8	9	7	7	0	147.53	0.77751	0.94864	4.5819	91	21	Leave out requantified	0.87331	0.72329	0.93818	0.95579	3.3839
Tb927.2.5130:mRNA-p1	Tb927.2.5130:mRNA-p1	8	8	8	Tb927.2.5130:mRNA-p1 | transcript=Tb927.2.5130:mRNA | gene=Tb927.2.5130 | organism=Trypanosoma_brucei_brucei_TREU927 | gene_product=hypothetical protein, conserved | transcript_product=hypothetical protein, conserved | location=Tb927_02_v5.1:906606-907778(	0.93824	1.12378	1.03101	0.087094	0.998709	0.0381974	1	8	8	8	2	8	2	8	2	8	23.6	23.6	23.6	43.557	390	390	6						10			0	21.751	0.67318	0.88985	14.621	10	2	Leave out requantified	0.87105	0.65729	0.93824	0.88985	14.032
Tb927.8.550:mRNA-p1	Tb927.8.550:mRNA-p1	3	3	3	Tb927.8.550:mRNA-p1 | transcript=Tb927.8.550:mRNA | gene=Tb927.8.550 | organism=Trypanosoma_brucei_brucei_TREU927 | gene_product=peptide methionine sulfoxide reductase, putative | transcript_product=peptide methionine sulfoxide reductase, putative | locati	0.93828	1.15547	1.04687	0.116712	0.998709	0.058284	1	3	3	3	3	2	3	2	3	2	15.8	15.8	15.8	20.366	177	177	7							5		0.00028114	2.5893	0.874	0.93828	24.43	5	2	Leave out requantified	0.874	0.66094	0.93828	0.86545	23.596
Tb927.8.8310:mRNA-p1	Tb927.8.8310:mRNA-p1	5	5	5	Tb927.8.8310:mRNA-p1 | transcript=Tb927.8.8310:mRNA | gene=Tb927.8.8310 | organism=Trypanosoma_brucei_brucei_TREU927 | gene_product=chaperone protein DnaJ, putative | transcript_product=chaperone protein DnaJ, putative | location=Tb927_08_v5.1:2460089-2461	0.93836	1.23603	1.0872	0.163876	0.998709	0.106965	1	5	5	5	4	2	4	2	4	2	17.3	17.3	17.3	51.72	481	481	5					6				0	10.977	0.83668	0.94517	20.396	6	1	Leave out requantified	0.87519	0.59638	0.93836	0.80904	20.296
Tb927.3.1030:mRNA-p1	Tb927.3.1030:mRNA-p1	13	13	13	Tb927.3.1030:mRNA-p1 | transcript=Tb927.3.1030:mRNA | gene=Tb927.3.1030 | organism=Trypanosoma_brucei_brucei_TREU927 | gene_product=RNA-binding protein | transcript_product=RNA-binding protein | location=Tb927_03_v5.1:253218-254291(+) | protein_length=357	0.93851	1.26658	1.10254	0.175861	0.998709	0.124689	1	13	13	13	10	13	10	13	10	13	48.2	48.2	48.2	39.272	357	357	5.12					25			1	0	58.186	0.70933	0.82364	9.0837	24	9	Leave out requantified	0.85363	0.58793	0.93851	0.78953	13.968
Tb927.4.2340:mRNA-p1	Tb927.4.2340:mRNA-p1	4	4	4	Tb927.4.2340:mRNA-p1 | transcript=Tb927.4.2340:mRNA | gene=Tb927.4.2340 | organism=Trypanosoma_brucei_brucei_TREU927 | gene_product=hypothetical protein, conserved | transcript_product=hypothetical protein, conserved | location=Tb927_04_v5.1:606859-608397(	0.93859	NaN	NaN	NaN	NaN	NaN	1	4	4	4	4	1	4	1	4	1	11.9	11.9	11.9	57.282	512	512	4				5					0	9.0909	0.8059	0.943	10.501	5	1	Leave out requantified	0.87417	NaN	0.93859	NaN	10.546
Tb927.11.4570:mRNA-p1	Tb927.11.4570:mRNA-p1	8	8	8	Tb927.11.4570:mRNA-p1 | transcript=Tb927.11.4570:mRNA | gene=Tb927.11.4570 | organism=Trypanosoma_brucei_brucei_TREU927 | gene_product=Ras-related protein Rab5B | transcript_product=Ras-related protein Rab5B | location=Tb927_11_v5.1:1322602-1323213(+) | pr	0.93884	0.97144	0.95514	0.645924	0.998709	-0.0664263	1	8	8	8	7	8	7	8	7	8	60.1	60.1	60.1	21.844	203	203	7							20		0	52.519	0.79576	1.0294	14.273	20	4	Leave out requantified	0.87892	0.7773	0.93884	1.0294	20.139
Tb927.6.2210:mRNA-p1	Tb927.6.2210:mRNA-p1	29	29	29	Tb927.6.2210:mRNA-p1 | transcript=Tb927.6.2210:mRNA | gene=Tb927.6.2210 | organism=Trypanosoma_brucei_brucei_TREU927 | gene_product=hypothetical protein, conserved | transcript_product=hypothetical protein, conserved | location=Tb927_06_v5.1:699807-703193(	0.93892	1.0803	1.00961	0.0288577	0.998709	0.0102521	1	29	29	29	24	24	24	24	24	24	33.4	33.4	33.4	123.85	1128	1128	2.02		54	1						0	71.498	0.7813	0.92978	14.112	52	14	Leave out requantified	0.87476	0.70168	0.93892	0.92567	13.79
Tb927.10.16150:mRNA-p1;Tb11.v5.0397.1-p1	Tb927.10.16150:mRNA-p1;Tb11.v5.0397.1-p1	8;8	8;8	8;8	Tb927.10.16150:mRNA-p1 | transcript=Tb927.10.16150:mRNA | gene=Tb927.10.16150 | organism=Trypanosoma_brucei_brucei_TREU927 | gene_product=ATP-dependent zinc metallopeptidase, putative | transcript_product=ATP-dependent zinc metallopeptidase, putative | loc	0.939	0.952109	0.945554	1.10571	0.998709	-0.0808022	2	8	8	8	8	3	8	3	8	3	17.5	17.5	17.5	62.779	577	577;577	3.67	1		1	10					0	36.714	0.80252	0.99199	7.4104	10	3	Leave out requantified	0.83391	0.76447	0.939	1.0503	19.577
Tb927.2.2670:mRNA-p1	Tb927.2.2670:mRNA-p1	10	6	6	Tb927.2.2670:mRNA-p1 | transcript=Tb927.2.2670:mRNA | gene=Tb927.2.2670 | organism=Trypanosoma_brucei_brucei_TREU927 | gene_product=histone H4 variant | transcript_product=histone H4 variant | location=Tb927_02_v5.1:531130-531432(+) | protein_length=100 |	0.93904	1.04198	0.990511	0.0611584	0.998709	-0.0157059	1	10	6	6	8	10	5	6	5	6	48	33	33	11.253	100	100	7.82							3	14	0	18.677	0.75001	0.95424	2.9788	17	0	Leave out requantified	0.86706	0.72891	0.93904	0.95971	5.8074
Tb927.6.840:mRNA-p1	Tb927.6.840:mRNA-p1	9	9	9	Tb927.6.840:mRNA-p1 | transcript=Tb927.6.840:mRNA | gene=Tb927.6.840 | organism=Trypanosoma_brucei_brucei_TREU927 | gene_product=hypothetical protein, conserved | transcript_product=hypothetical protein, conserved | location=Tb927_06_v5.1:357614-358669(-)	0.93905	1.00154	0.970296	0.287688	0.998709	-0.0442513	1	9	9	9	9	8	9	8	9	8	35.6	35.6	35.6	38.157	351	351	6.12					5	17		4	0	56.308	0.84924	0.94338	12.324	26	6	Leave out requantified	0.87354	0.75034	0.93905	0.99846	14.102
Tb927.4.4070:mRNA-p1	Tb927.4.4070:mRNA-p1	12	12	12	Tb927.4.4070:mRNA-p1 | transcript=Tb927.4.4070:mRNA | gene=Tb927.4.4070 | organism=Trypanosoma_brucei_brucei_TREU927 | gene_product=mevalonate kinase, putative | transcript_product=mevalonate kinase, putative | location=Tb927_04_v5.1:1082064-1083053(-) | p	0.93909	1.01019	0.974641	0.220508	0.998709	-0.0380169	1	12	12	12	11	7	11	7	11	7	49.8	49.8	49.8	35.544	329	329	6						27			0	70.099	0.86657	0.98991	12.446	26	12	Leave out requantified	0.85024	0.74968	0.93909	0.98991	12.972
Tb927.7.4340:mRNA-p1;Tb927.11.14110:mRNA-p1;REV__Tb927.10.2650:mRNA-p1	Tb927.7.4340:mRNA-p1	16;1;1	16;1;1	15;0;0	Tb927.7.4340:mRNA-p1 | transcript=Tb927.7.4340:mRNA | gene=Tb927.7.4340 | organism=Trypanosoma_brucei_brucei_TREU927 | gene_product=Protein of unknown function (DUF1253), putative | transcript_product=Protein of unknown function (DUF1253), putative | locat	0.93931	1.09854	1.01892	0.0584258	0.998709	0.0226296	3	16	16	15	11	12	11	12	11	11	23	23	22.3	98.13	855	855;436;1175	2.48		14	13						0	26.589	0.78953	0.9292	29.495	26	13	Leave out requantified	0.89431	0.68203	0.93931	0.9103	55.418
Tb927.8.5070:mRNA-p1	Tb927.8.5070:mRNA-p1	7	7	7	Tb927.8.5070:mRNA-p1 | transcript=Tb927.8.5070:mRNA | gene=Tb927.8.5070 | organism=Trypanosoma_brucei_brucei_TREU927 | gene_product=hypothetical protein, conserved | transcript_product=hypothetical protein, conserved | location=Tb927_08_v5.1:1497534-149792	0.93932	1.0765	1.00791	0.0230923	0.998709	0.00801566	1	7	7	7	7	6	7	6	7	6	40	40	40	14.678	130	130	7.35							17	9	0	11.468	0.78856	0.94522	5.2591	24	4	Leave out requantified	0.8751	0.70973	0.93932	0.92894	5.7462
Tb927.11.6740:mRNA-p1	Tb927.11.6740:mRNA-p1	8	8	8	Tb927.11.6740:mRNA-p1 | transcript=Tb927.11.6740:mRNA | gene=Tb927.11.6740 | organism=Trypanosoma_brucei_brucei_TREU927 | gene_product=pumilio/PUF RNA binding protein 10, putative | transcript_product=pumilio/PUF RNA binding protein 10, putative | location	0.93946	1.20375	1.0716	0.150704	0.998709	0.0887174	1	8	8	8	8	2	8	2	8	2	15.5	15.5	15.5	75.167	683	683	4				10					0	15.864	0.74874	0.9063	25.085	9	3	Leave out requantified	0.87805	0.61671	0.93946	0.83074	28.426
Tb927.10.5280:mRNA-p1;Tb11.v5.0248.1-p1	Tb927.10.5280:mRNA-p1;Tb11.v5.0248.1-p1	4;4	4;4	4;4	Tb927.10.5280:mRNA-p1 | transcript=Tb927.10.5280:mRNA | gene=Tb927.10.5280 | organism=Trypanosoma_brucei_brucei_TREU927 | gene_product=pre-mRNA splicing factor ATP-dependent RNA helicase, putative | transcript_product=pre-mRNA splicing factor ATP-dependent	0.93976	NaN	NaN	NaN	NaN	NaN	2	4	4	4	3	1	3	1	3	1	5.8	5.8	5.8	98.058	880	880;880	3			4						0	3.4306	0.85733	0.93976	3.9132	2	0	Median	0.85733	NaN	0.93976	NaN	3.9132
Tb927.11.14970:mRNA-p1	Tb927.11.14970:mRNA-p1	15	15	15	Tb927.11.14970:mRNA-p1 | transcript=Tb927.11.14970:mRNA | gene=Tb927.11.14970 | organism=Trypanosoma_brucei_brucei_TREU927 | gene_product=hypothetical protein, conserved | transcript_product=hypothetical protein, conserved | location=Tb927_11_v5.1:3982739-	0.93976	1.07608	1.00792	0.0234145	0.998709	0.008074	1	15	15	15	13	9	13	9	13	9	24.5	24.5	24.5	93.162	823	823	3			25						0	29.432	0.76514	0.92626	11.539	24	8	Leave out requantified	0.85115	0.68387	0.93976	0.9293	13.475
Tb927.2.4590:mRNA-p1;Tb11.v5.0820.1-p1;Tb927.2.4610:mRNA-p1	Tb927.2.4590:mRNA-p1;Tb11.v5.0820.1-p1;Tb927.2.4610:mRNA-p1	26;23;23	26;23;23	26;23;23	Tb927.2.4590:mRNA-p1 | transcript=Tb927.2.4590:mRNA | gene=Tb927.2.4590 | organism=Trypanosoma_brucei_brucei_TREU927 | gene_product=branched-chain amino acid aminotransferase, putative | transcript_product=branched-chain amino acid aminotransferase, putati	0.93988	1.00107	0.970476	0.291586	0.998709	-0.0439534	3	26	26	26	21	23	21	23	21	23	70	70	70	40.432	367	367;342;367	4.97		20	3	9	16	65		2	0	292.5	0.80806	0.96602	9.549	111	33	Leave out requantified	0.86407	0.75985	0.93988	0.99893	8.7792
Tb927.9.11030:mRNA-p1	Tb927.9.11030:mRNA-p1	15	4	4	Tb927.9.11030:mRNA-p1 | transcript=Tb927.9.11030:mRNA | gene=Tb927.9.11030 | organism=Trypanosoma_brucei_brucei_TREU927 | gene_product=cAMP-dependent protein kinase catalytic subunit 2 | transcript_product=cAMP-dependent protein kinase catalytic subunit 2	0.94	1.12525	1.03263	0.0928891	0.998709	0.0404902	1	15	4	4	15	14	4	4	4	4	44.6	16.1	16.1	38.569	336	336	5.89					1	8			0	20.043	0.75657	0.90002	6.0378	9	0	Leave out requantified	0.83777	0.6514	0.94	0.88869	6.4396
Tb927.8.1540:mRNA-p1	Tb927.8.1540:mRNA-p1	21	21	21	Tb927.8.1540:mRNA-p1 | transcript=Tb927.8.1540:mRNA | gene=Tb927.8.1540 | organism=Trypanosoma_brucei_brucei_TREU927 | gene_product=hypothetical protein, conserved | transcript_product=hypothetical protein, conserved | location=Tb927_08_v5.1:499315-501987(	0.94003	0.938527	0.939278	2.08975	0.860915	-0.090376	1	21	21	21	19	16	19	16	19	16	29.7	29.7	29.7	97.778	890	890	2.71		17	29	3					0	60.288	0.8632	0.96698	14.432	45	14	Leave out requantified	0.87595	0.81092	0.94003	1.0655	12.049
Tb927.11.9100:mRNA-p1	Tb927.11.9100:mRNA-p1	11	11	11	Tb927.11.9100:mRNA-p1 | transcript=Tb927.11.9100:mRNA | gene=Tb927.11.9100 | organism=Trypanosoma_brucei_brucei_TREU927 | gene_product=Domain of unknown function (DUF4586), putative | transcript_product=Domain of unknown function (DUF4586), putative | loca	0.94006	1.01466	0.977361	0.188942	0.998709	-0.0340881	1	11	11	11	10	9	10	9	10	9	58	58	58	33.383	286	286	6						22			0	30.487	0.82759	0.97491	16.025	22	7	Leave out requantified	0.85936	0.74903	0.94006	0.98555	9.626
Tb927.11.3070:mRNA-p1	Tb927.11.3070:mRNA-p1	11	11	11	Tb927.11.3070:mRNA-p1 | transcript=Tb927.11.3070:mRNA | gene=Tb927.11.3070 | organism=Trypanosoma_brucei_brucei_TREU927 | gene_product=ribosome assembly protein RRB1, putative | transcript_product=ribosome assembly protein RRB1, putative | location=Tb927_1	0.94014	1.0499	0.995021	0.0337524	0.998709	-0.00939901	1	11	11	11	6	10	6	10	6	10	25.5	25.5	25.5	64.324	576	576	3.06			17	1					0	14.78	0.74131	0.95872	28.419	14	5	Leave out requantified	0.88089	0.72162	0.94014	0.95247	37.581
Tb927.3.5580:mRNA-p1	Tb927.3.5580:mRNA-p1	9	9	9	Tb927.3.5580:mRNA-p1 | transcript=Tb927.3.5580:mRNA | gene=Tb927.3.5580 | organism=Trypanosoma_brucei_brucei_TREU927 | gene_product=tryptophanyl-tRNA synthetase | transcript_product=tryptophanyl-tRNA synthetase | location=Tb927_03_v5.1:1561871-1563040(+) |	0.9402	1.04779	0.993995	0.0397501	0.998709	-0.0108056	1	9	9	9	8	8	8	8	8	8	24.9	24.9	24.9	44.246	389	389	5					19				0	67.179	0.84654	0.9414	10.297	17	6	Leave out requantified	0.85987	0.71714	0.9402	0.95439	9.2641
Tb927.10.15020:mRNA-p1	Tb927.10.15020:mRNA-p1	2	2	2	Tb927.10.15020:mRNA-p1 | transcript=Tb927.10.15020:mRNA | gene=Tb927.10.15020 | organism=Trypanosoma_brucei_brucei_TREU927 | gene_product=CMGC/DYRK protein kinase, putative | transcript_product=CMGC/DYRK protein kinase, putative | location=Tb927_10_v5.1:36	0.94022	0.94697	0.943595	1.40711	0.998709	-0.0837698	1	2	2	2	2	2	2	2	2	2	2.3	2.3	2.3	120.49	1095	1095	2		4							0	3.5139	0.83018	0.99641	2.0075	4	0	Leave out requantified	0.87967	0.78348	0.94022	1.056	7.871
Tb927.11.14430:mRNA-p1	Tb927.11.14430:mRNA-p1	17	17	17	Tb927.11.14430:mRNA-p1 | transcript=Tb927.11.14430:mRNA | gene=Tb927.11.14430 | organism=Trypanosoma_brucei_brucei_TREU927 | gene_product=proteasome regulatory non-ATP-ase subunit | transcript_product=proteasome regulatory non-ATP-ase subunit | location=Tb	0.94024	1.05505	0.997646	0.0196769	0.998709	-0.00579201	1	17	17	17	15	14	15	14	15	14	61.7	61.7	61.7	31.281	274	274	6.03						37	1		0	75.496	0.78872	0.94704	9.5458	35	13	Leave out requantified	0.86272	0.71105	0.94024	0.94782	9.8992
Tb927.2.3620:mRNA-p1	Tb927.2.3620:mRNA-p1	10	10	10	Tb927.2.3620:mRNA-p1 | transcript=Tb927.2.3620:mRNA | gene=Tb927.2.3620 | organism=Trypanosoma_brucei_brucei_TREU927 | gene_product=GTP-binding elongation factor Tu family, putative | transcript_product=GTP-binding elongation factor Tu family, putative | l	0.94042	1.05996	1.00019	0.00744527	0.998709	-0.00230516	1	10	10	10	8	10	8	10	8	10	16.9	16.9	16.9	87.19	805	805	3			22						0	32.381	0.7891	0.92654	19.727	19	7	Leave out requantified	0.86907	0.70127	0.94042	0.94343	22.76
Tb927.1.3110:mRNA-p1	Tb927.1.3110:mRNA-p1	14	14	14	Tb927.1.3110:mRNA-p1 | transcript=Tb927.1.3110:mRNA | gene=Tb927.1.3110 | organism=Trypanosoma_brucei_brucei_TREU927 | gene_product=soluble N-ethylmaleimide sensitive factor (NSF) attachment protein, putative | transcript_product=soluble N-ethylmaleimide s	0.94047	1.01712	0.978794	0.172784	0.998709	-0.0320295	1	14	14	14	12	13	12	13	12	13	57.3	57.3	57.3	32.136	281	281	6.03						33	1		0	109.91	0.82328	0.9921	7.4423	31	6	Leave out requantified	0.84391	0.74835	0.94047	0.98317	10.567
Tb927.8.1210:mRNA-p1	Tb927.8.1210:mRNA-p1	11	11	11	Tb927.8.1210:mRNA-p1 | transcript=Tb927.8.1210:mRNA | gene=Tb927.8.1210 | organism=Trypanosoma_brucei_brucei_TREU927 | gene_product=hypothetical protein, conserved | transcript_product=hypothetical protein, conserved | location=Tb927_08_v5.1:385805-387865(	0.94047	1.00105	0.970761	0.291668	0.998709	-0.0435153	1	11	11	11	9	9	9	9	9	9	55.8	55.8	55.8	77.786	686	686	2.36	4	20	17	1					0	17.165	0.83101	0.94597	5.4578	39	11	Leave out requantified	0.86447	0.75234	0.94047	0.99895	5.1025
Tb927.9.400:pseudogenic_transcript-p1	Tb927.9.400:pseudogenic_transcript-p1	3	3	3	Tb927.9.400:pseudogenic_transcript-p1 | transcript=Tb927.9.400:pseudogenic_transcript | gene=Tb927.9.400 | organism=Trypanosoma_brucei_brucei_TREU927 | gene_product=variant surface glycoprotein (VSG, pseudogene), putative | transcript_product=variant surfa	0.94072	1.03996	0.990338	0.0640226	0.998709	-0.0158207	1	3	3	3	2	3	2	3	2	3	4	4	4	55.637	524	524	4.24	1	2	1	4	6	3			0	4.4888	0.76275	0.96075	30.283	17	1	Leave out requantified	0.81652	0.70955	0.94072	0.96158	5.7762
Tb927.7.2450:mRNA-p1	Tb927.7.2450:mRNA-p1	4	4	4	Tb927.7.2450:mRNA-p1 | transcript=Tb927.7.2450:mRNA | gene=Tb927.7.2450 | organism=Trypanosoma_brucei_brucei_TREU927 | gene_product=SUMO-interacting motif-containing protein | transcript_product=SUMO-interacting motif-containing protein | location=Tb927_07	0.94112	1.07387	1.0075	0.0227166	0.998709	0.00763608	1	4	4	4	4	3	4	3	4	3	12.6	12.6	12.6	54.394	485	485	4				9					0	41.712	0.74483	0.93252	7.9261	8	2	Leave out requantified	0.8656	0.70143	0.94112	0.93121	7.0962
Tb927.4.1630:mRNA-p1	Tb927.4.1630:mRNA-p1	17	17	17	Tb927.4.1630:mRNA-p1 | transcript=Tb927.4.1630:mRNA | gene=Tb927.4.1630 | organism=Trypanosoma_brucei_brucei_TREU927 | gene_product=ribosomal RNA processing protein 6 | transcript_product=ribosomal RNA processing protein 6 | location=Tb927_04_v5.1:416437-4	0.9412	1.00946	0.975329	0.223215	0.998709	-0.0369225	1	17	17	17	15	14	15	14	15	14	29.3	29.3	29.3	78.548	703	703	3.09			30	1	1				0	51.266	0.81185	0.98777	13.536	30	9	Leave out requantified	0.83826	0.74786	0.9412	0.99063	14.78
Tb927.9.12830:mRNA-p1	Tb927.9.12830:mRNA-p1	12	12	12	Tb927.9.12830:mRNA-p1 | transcript=Tb927.9.12830:mRNA | gene=Tb927.9.12830 | organism=Trypanosoma_brucei_brucei_TREU927 | gene_product=hypothetical protein, conserved | transcript_product=hypothetical protein, conserved | location=Tb927_09_v5.1:2027901-202	0.94127	0.911411	0.92634	0.879563	0.998709	-0.110573	1	12	12	12	11	6	11	6	11	6	29.4	29.4	29.4	65.286	586	586	4				21					0	99.388	0.84637	0.98337	9.7479	18	1	Leave out requantified	0.87383	0.83459	0.94127	1.0972	11.196
Tb927.5.1840:mRNA-p1	Tb927.5.1840:mRNA-p1	3	3	3	Tb927.5.1840:mRNA-p1 | transcript=Tb927.5.1840:mRNA | gene=Tb927.5.1840 | organism=Trypanosoma_brucei_brucei_TREU927 | gene_product=hypothetical protein, conserved | transcript_product=hypothetical protein, conserved | location=Tb927_05_v5.1:625137-625598(	0.94134	0.870171	0.905755	0.621687	0.998709	-0.143921	1	3	3	3	3	3	3	3	3	3	45.8	45.8	45.8	16.56	153	153	7.43							4	3	0	15.023	0.83816	1.0401	8.6353	7	0	Leave out requantified	0.84571	0.83068	0.94134	1.1492	6.0527
Tb927.11.11090:mRNA-p1	Tb927.11.11090:mRNA-p1	4	4	4	Tb927.11.11090:mRNA-p1 | transcript=Tb927.11.11090:mRNA | gene=Tb927.11.11090 | organism=Trypanosoma_brucei_brucei_TREU927 | gene_product=Nucleoporin NUP140 | transcript_product=Nucleoporin NUP140 | location=Tb927_11_v5.1:2971402-2975796(+) | protein_lengt	0.94162	1.09967	1.02065	0.0658501	0.998709	0.0251467	1	4	4	4	4	3	4	3	4	3	3.5	3.5	3.5	140.36	1464	1464	4.41		9	3	1		2	2	5	0	15.118	0.86141	0.94052	3.3571	22	4	Leave out requantified	0.87095	0.68952	0.94162	0.90936	4.8625
Tb927.1.1620:mRNA-p1;Tb11.v5.0529.1-p1	Tb927.1.1620:mRNA-p1	6;2	6;2	6;2	Tb927.1.1620:mRNA-p1 | transcript=Tb927.1.1620:mRNA | gene=Tb927.1.1620 | organism=Trypanosoma_brucei_brucei_TREU927 | gene_product=ATP-dependent DEAD/H RNA helicase, putative | transcript_product=ATP-dependent DEAD/H RNA helicase, putative | location=Tb92	0.94164	0.949577	0.945609	1.32168	0.998709	-0.0806974	2	6	6	6	3	4	3	4	3	4	12.4	12.4	12.4	81.817	739	739;387	3			7						0	4.5148	0.91495	0.96588	13.513	7	2	Leave out requantified	0.89198	0.7702	0.94164	1.0531	3.1087
Tb927.3.4420:mRNA-p1	Tb927.3.4420:mRNA-p1	11	11	11	Tb927.3.4420:mRNA-p1 | transcript=Tb927.3.4420:mRNA | gene=Tb927.3.4420 | organism=Trypanosoma_brucei_brucei_TREU927 | gene_product=hypothetical protein, conserved | transcript_product=hypothetical protein, conserved | location=Tb927_03_v5.1:1241845-124317	0.94203	1.01152	0.976776	0.207151	0.998709	-0.0348142	1	11	11	11	8	9	8	9	8	9	32.7	32.7	32.7	49.984	443	443	5					17				0	73.839	0.80933	0.96701	31.305	17	7	Leave out requantified	0.85764	0.74243	0.94203	0.98861	37.148
Tb927.11.4520:mRNA-p1	Tb927.11.4520:mRNA-p1	5	5	5	Tb927.11.4520:mRNA-p1 | transcript=Tb927.11.4520:mRNA | gene=Tb927.11.4520 | organism=Trypanosoma_brucei_brucei_TREU927 | gene_product=hypothetical protein, conserved | transcript_product=hypothetical protein, conserved | location=Tb927_11_v5.1:1311106-131	0.94204	NaN	NaN	NaN	NaN	NaN	1	5	5	5	5	0	5	0	5	0	5.3	5.3	5.3	154.95	1403	1403	2		5							0	4.4712	0.87878	0.94204	12.866	5	0	Leave out requantified	0.87878	NaN	0.94204	NaN	12.866
Tb927.8.1270:mRNA-p1	Tb927.8.1270:mRNA-p1	4	4	4	Tb927.8.1270:mRNA-p1 | transcript=Tb927.8.1270:mRNA | gene=Tb927.8.1270 | organism=Trypanosoma_brucei_brucei_TREU927 | gene_product=Nucleolar protein 54 | transcript_product=Nucleolar protein 54 | location=Tb927_08_v5.1:401510-402970(-) | protein_length=48	0.94205	1.14447	1.04326	0.116246	0.998709	0.054275	1	4	4	4	3	4	3	4	3	4	10.1	10.1	10.1	53.545	486	486	4				7					0	31.86	0.87934	0.94205	10.877	7	2	Leave out requantified	0.87934	0.63355	0.94205	0.87377	17.733
Tb927.7.2550:mRNA-p1	Tb927.7.2550:mRNA-p1	21	21	21	Tb927.7.2550:mRNA-p1 | transcript=Tb927.7.2550:mRNA | gene=Tb927.7.2550 | organism=Trypanosoma_brucei_brucei_TREU927 | gene_product=proteasome regulatory ATPase subunit 5 | transcript_product=proteasome regulatory ATPase subunit 5 | location=Tb927_07_v5.1:	0.94207	1.01065	0.976361	0.21334	0.998709	-0.0354035	1	21	21	21	21	17	21	17	21	17	51.5	51.5	51.5	49.149	445	445	5.04					48		1		0	183.71	0.81103	0.96358	13.942	43	15	Leave out requantified	0.87215	0.75134	0.94207	0.98946	14.428
Tb927.8.4690:mRNA-p1	Tb927.8.4690:mRNA-p1	3	3	3	Tb927.8.4690:mRNA-p1 | transcript=Tb927.8.4690:mRNA | gene=Tb927.8.4690 | organism=Trypanosoma_brucei_brucei_TREU927 | gene_product=hypothetical protein, conserved | transcript_product=hypothetical protein, conserved | location=Tb927_08_v5.1:1376573-137694	0.94208	1.71221	1.32715	0.243864	0.998709	0.344891	1	3	3	3	3	3	3	3	3	3	32.3	32.3	32.3	13.31	124	124	8								8	0.00081522	1.9855	0.72408	0.86726	30.819	8	6	Median	0.83929	0.43157	0.94208	0.58404	7.7962
Tb927.3.2030.2:mRNA-p1;Tb927.3.2030.1:mRNA-p1	Tb927.3.2030.2:mRNA-p1;Tb927.3.2030.1:mRNA-p1	7;6	7;6	7;6	Tb927.3.2030.2:mRNA-p1 | transcript=Tb927.3.2030.2:mRNA | gene=Tb927.3.2030 | organism=Trypanosoma_brucei_brucei_TREU927 | gene_product=acylphosphatase, putative | transcript_product=acylphosphatase, putative | location=Tb927_03_v5.1:527847-528179(-) | pro	0.94215	0.992162	0.967156	0.38047	0.998709	-0.0486619	2	7	7	7	6	6	6	6	6	6	78.2	78.2	78.2	12.37	110	110;93	7.72							5	13	0	11.419	0.84406	0.95423	6.4436	17	3	Leave out requantified	0.86465	0.75698	0.94215	1.0079	8.3995
Tb927.11.13680:mRNA-p1	Tb927.11.13680:mRNA-p1	4	4	4	Tb927.11.13680:mRNA-p1 | transcript=Tb927.11.13680:mRNA | gene=Tb927.11.13680 | organism=Trypanosoma_brucei_brucei_TREU927 | gene_product=hypothetical protein, conserved | transcript_product=hypothetical protein, conserved | location=Tb927_11_v5.1:3645444-	0.94219	1.20146	1.07183	0.155071	0.998709	0.0894398	1	4	4	4	3	4	3	4	3	4	15.9	15.9	15.9	37.183	339	339	6						7			0	22.516	0.67208	0.83261	22.164	6	1	Leave out requantified	0.83472	0.6125	0.94219	0.83232	17.436
Tb09.v4.0067:pseudogenic_transcript-p1	Tb09.v4.0067:pseudogenic_transcript-p1	9	1	1	Tb09.v4.0067:pseudogenic_transcript-p1 | transcript=Tb09.v4.0067:pseudogenic_transcript | gene=Tb09.v4.0067 | organism=Trypanosoma_brucei_brucei_TREU927 | gene_product=retrotransposon hot spot protein, pseudogene | transcript_product=retrotransposon hot sp	0.94276	NaN	NaN	NaN	NaN	NaN	1	9	1	1	9	8	1	1	1	1	13.9	2	2	62.718	548	548	3			3						0.00054885	2.1467	0.8789	0.96073	1.78	3	0	Plateau	0.88194	NaN	0.94276	NaN	1.4346
Tb927.4.1610:mRNA-p1	Tb927.4.1610:mRNA-p1	9	9	9	Tb927.4.1610:mRNA-p1 | transcript=Tb927.4.1610:mRNA | gene=Tb927.4.1610 | organism=Trypanosoma_brucei_brucei_TREU927 | gene_product=Tripartite attachment complex 40 | transcript_product=Tripartite attachment complex 40 | location=Tb927_04_v5.1:412095-41317	0.94283	0.95648	0.949655	1.05569	0.998709	-0.0745617	1	9	9	9	8	7	8	7	8	7	25.1	25.1	25.1	39.631	359	359	5.44					10	8			0	16.905	0.79467	1.0455	14.233	15	4	Leave out requantified	0.85679	0.79115	0.94283	1.0455	8.0396
Tb927.8.2430:mRNA-p1	Tb927.8.2430:mRNA-p1	10	10	10	Tb927.8.2430:mRNA-p1 | transcript=Tb927.8.2430:mRNA | gene=Tb927.8.2430 | organism=Trypanosoma_brucei_brucei_TREU927 | gene_product=hypothetical protein, conserved | transcript_product=hypothetical protein, conserved | location=Tb927_08_v5.1:727545-731084(	0.9431	1.14678	1.04494	0.120719	0.998709	0.056533	1	10	10	10	6	6	6	6	6	6	9.4	9.4	9.4	130.81	1179	1179	2.42		11					1		0	10.362	0.68487	0.87478	16.047	11	1	Leave out requantified	0.86032	0.65531	0.9431	0.87201	19.518
Tb927.6.3140:mRNA-p1	Tb927.6.3140:mRNA-p1	7	7	7	Tb927.6.3140:mRNA-p1 | transcript=Tb927.6.3140:mRNA | gene=Tb927.6.3140 | organism=Trypanosoma_brucei_brucei_TREU927 | gene_product=Ubiquitin-like protein 11 | transcript_product=Ubiquitin-like protein 11 | location=Tb927_06_v5.1:925945-926232(+) | protein	0.94311	1.01553	0.979319	0.177989	0.998709	-0.0311364	1	7	7	7	6	6	6	6	6	6	73.7	73.7	73.7	10.622	95	95	8								13	0	34.323	0.79384	0.94311	9.1533	13	3	Leave out requantified	0.87437	0.73667	0.94311	0.98471	8.4468
Tb927.11.370:mRNA-p1	Tb927.11.370:mRNA-p1	22	22	22	Tb927.11.370:mRNA-p1 | transcript=Tb927.11.370:mRNA | gene=Tb927.11.370 | organism=Trypanosoma_brucei_brucei_TREU927 | gene_product=repressor activator protein 1 | transcript_product=repressor activator protein 1 | location=Tb927_11_v5.1:85145-87712(-) | p	0.94314	1.08982	1.01648	0.0553064	0.998709	0.019819	1	22	22	22	10	18	10	18	10	18	32.6	32.6	32.6	92.869	855	855	2.32		21	10						0	28.188	0.7763	0.90819	23.661	26	13	Leave out requantified	0.89294	0.68242	0.94314	0.91758	23.282
Tb927.11.6920:mRNA-p1	Tb927.11.6920:mRNA-p1	23	23	23	Tb927.11.6920:mRNA-p1 | transcript=Tb927.11.6920:mRNA | gene=Tb927.11.6920 | organism=Trypanosoma_brucei_brucei_TREU927 | gene_product=hypothetical protein, conserved | transcript_product=hypothetical protein, conserved | location=Tb927_11_v5.1:1951187-195	0.94333	1.00245	0.972888	0.278484	0.998709	-0.0403206	1	23	23	23	21	8	21	8	21	8	19.9	19.9	19.9	186.37	1665	1665	2.15		33					1		0	32.49	0.82719	0.96761	17.558	31	11	Leave out requantified	0.87703	0.74653	0.94333	0.99756	15.771
Tb927.10.7470:mRNA-p1	Tb927.10.7470:mRNA-p1	5	5	5	Tb927.10.7470:mRNA-p1 | transcript=Tb927.10.7470:mRNA | gene=Tb927.10.7470 | organism=Trypanosoma_brucei_brucei_TREU927 | gene_product=RNA-binding protein, putative | transcript_product=RNA-binding protein, putative | location=Tb927_10_v5.1:1880389-1880742	0.94336	1.02402	0.983692	0.127174	0.998709	-0.0249354	1	5	5	5	5	5	5	5	5	5	36.8	36.8	36.8	13.338	117	117	8								10	0	6.0873	0.80007	0.9661	1.1971	10	2	Leave out requantified	0.86392	0.7383	0.94336	0.97654	2.7974
Tb10.v4.0168:pseudogenic_transcript-p1;Tb927.5.5560.1-p1	Tb10.v4.0168:pseudogenic_transcript-p1	7;2	7;2	7;2	Tb10.v4.0168:pseudogenic_transcript-p1 | transcript=Tb10.v4.0168:pseudogenic_transcript | gene=Tb10.v4.0168 | organism=Trypanosoma_brucei_brucei_TREU927 | gene_product=variant surface glycoprotein (VSG, pseudogene), putative | transcript_product=variant su	0.94337	1.03112	0.987245	0.0925321	0.998709	-0.0199467	2	7	7	7	6	6	6	6	6	6	4.2	4.2	4.2	53.478	496	496;487	4.62		1	2	17	26	3	1		0	46.166	0.71809	0.96781	4.022	43	2	Leave out requantified	0.8111	0.68553	0.94337	0.96982	17.118
Tb927.1.1060:mRNA-p1	Tb927.1.1060:mRNA-p1	7	7	7	Tb927.1.1060:mRNA-p1 | transcript=Tb927.1.1060:mRNA | gene=Tb927.1.1060 | organism=Trypanosoma_brucei_brucei_TREU927 | gene_product=Cell cycle checkpoint protein RAD1-like, putative | transcript_product=Cell cycle checkpoint protein RAD1-like, putative | l	0.94345	0.791891	0.867671	0.462997	0.998709	-0.210304	1	7	7	7	7	3	7	3	7	3	26.6	26.6	26.6	33.034	305	305	6						12			0	14.383	0.89948	1.0562	33.705	10	7	Median	0.87461	0.95637	0.94345	1.2628	37.204
Tb927.11.4540:mRNA-p1	Tb927.11.4540:mRNA-p1	7	7	7	Tb927.11.4540:mRNA-p1 | transcript=Tb927.11.4540:mRNA | gene=Tb927.11.4540 | organism=Trypanosoma_brucei_brucei_TREU927 | gene_product=Nucleoporin NUP48 | transcript_product=Nucleoporin NUP48 | location=Tb927_11_v5.1:1316884-1318245(+) | protein_length=453	0.94349	0.987069	0.96528	0.443855	0.998709	-0.0513487	1	7	7	7	6	7	6	7	6	7	24.7	24.7	24.7	48.494	453	453	5.79			1			13			0	30.348	0.8044	1.02	17.384	12	6	Leave out requantified	0.86985	0.76015	0.94349	1.0131	14.774
Tb927.7.3080:mRNA-p1	Tb927.7.3080:mRNA-p1	2	2	2	Tb927.7.3080:mRNA-p1 | transcript=Tb927.7.3080:mRNA | gene=Tb927.7.3080 | organism=Trypanosoma_brucei_brucei_TREU927 | gene_product=Kinetochore interacting protein 4 | transcript_product=Kinetochore interacting protein 4 | location=Tb927_07_v5.1:779167-780	0.94353	1.06295	1.00324	0.00682369	0.998709	0.00210551	1	2	2	2	2	2	2	2	2	2	4.9	4.9	4.9	47.366	429	429	6.8					2			3	0	3.8065	0.84888	0.9554	10.857	5	0	Leave out requantified	0.87449	0.72225	0.94353	0.94078	8.3961
Tb927.9.15360:mRNA-p1	Tb927.9.15360:mRNA-p1	15	6	6	Tb927.9.15360:mRNA-p1 | transcript=Tb927.9.15360:mRNA | gene=Tb927.9.15360 | organism=Trypanosoma_brucei_brucei_TREU927 | gene_product=40S ribosomal protein S6, putative | transcript_product=40S ribosomal protein S6, putative | location=Tb927_09_v5.1:23843	0.94353	1.14738	1.04546	0.122254	0.998709	0.0572425	1	15	6	6	14	15	5	6	5	6	42	23.2	23.2	28.476	250	250	5.64	2					18	2		0	33.891	0.74527	0.9421	28.25	20	3	Leave out requantified	0.86749	0.65125	0.94353	0.87155	26.197
Tb927.9.7080:mRNA-p1	Tb927.9.7080:mRNA-p1	8	8	8	Tb927.9.7080:mRNA-p1 | transcript=Tb927.9.7080:mRNA | gene=Tb927.9.7080 | organism=Trypanosoma_brucei_brucei_TREU927 | gene_product=hypothetical protein, conserved | transcript_product=hypothetical protein, conserved | location=Tb927_09_v5.1:1149145-114952	0.94354	1.06851	1.00603	0.0184808	0.998709	0.00588003	1	8	8	8	8	6	8	6	8	6	58.7	58.7	58.7	13.925	126	126	7.86							3	18	0	28.608	0.78161	0.9608	6.3272	21	3	Leave out requantified	0.85941	0.72739	0.94354	0.93588	7.249
Tb927.11.3380:mRNA-p1	Tb927.11.3380:mRNA-p1	14	14	14	Tb927.11.3380:mRNA-p1 | transcript=Tb927.11.3380:mRNA | gene=Tb927.11.3380 | organism=Trypanosoma_brucei_brucei_TREU927 | gene_product=Ran-binding protein 1, putative | transcript_product=Ran-binding protein 1, putative | location=Tb927_11_v5.1:991911-9923	0.94355	1.01524	0.979394	0.179075	0.998709	-0.031005	1	14	14	14	12	14	12	14	12	14	71.3	71.3	71.3	17.703	157	157	7.07							39	3	0	120.22	0.78627	0.97564	16.248	37	15	Leave out requantified	0.87106	0.75043	0.94355	0.98499	21.738
Tb927.6.2860:mRNA-p1	Tb927.6.2860:mRNA-p1	16	16	16	Tb927.6.2860:mRNA-p1 | transcript=Tb927.6.2860:mRNA | gene=Tb927.6.2860 | organism=Trypanosoma_brucei_brucei_TREU927 | gene_product=WD domain, G-beta repeat, putative | transcript_product=WD domain, G-beta repeat, putative | location=Tb927_06_v5.1:859092-8	0.94359	1.0367	0.990145	0.0687166	0.998709	-0.0158853	1	16	16	16	12	15	12	15	12	15	44	44	44	48.966	455	455	5					35				0	125.26	0.80806	0.95973	9.8158	30	14	Leave out requantified	0.85803	0.72789	0.94359	0.9646	6.9247
Tb927.6.1520:mRNA-p1	Tb927.6.1520:mRNA-p1	6	6	6	Tb927.6.1520:mRNA-p1 | transcript=Tb927.6.1520:mRNA | gene=Tb927.6.1520 | organism=Trypanosoma_brucei_brucei_TREU927 | gene_product=Aquaglyceroporin 1 | transcript_product=Aquaglyceroporin 1 | location=Tb927_06_v5.1:532496-533461(-) | protein_length=321 |	0.94364	1.21331	1.07848	0.163954	0.998709	0.0976298	1	6	6	6	6	6	6	6	6	6	32.7	32.7	32.7	35.066	321	321	5.04		5	7	6	7	19	6	2	0	238.66	0.71998	0.89752	8.6161	52	11	Leave out requantified	0.87275	0.61969	0.94364	0.82419	8.629
Tb927.11.16890:mRNA-p1	Tb927.11.16890:mRNA-p1	40	39	35	Tb927.11.16890:mRNA-p1 | transcript=Tb927.11.16890:mRNA | gene=Tb927.11.16890 | organism=Trypanosoma_brucei_brucei_TREU927 | gene_product=Tetratricopeptide-like helical domain containing protein | transcript_product=Tetratricopeptide-like helical domain co	0.9437	0.942685	0.943192	2.23226	0.860915	-0.0843762	1	40	39	35	35	23	34	22	30	20	25	24.4	22.1	228.84	2059	2059	1.39	54	19	3			1			0	27.842	0.8305	0.94982	13.247	70	15	Leave out requantified	0.86409	0.77819	0.9437	1.0608	12.445
Tb927.10.14760:mRNA-p1	Tb927.10.14760:mRNA-p1	4	4	4	Tb927.10.14760:mRNA-p1 | transcript=Tb927.10.14760:mRNA | gene=Tb927.10.14760 | organism=Trypanosoma_brucei_brucei_TREU927 | gene_product=clathrin light chain, putative | transcript_product=clathrin light chain, putative | location=Tb927_10_v5.1:3599832-36	0.94371	1.10127	1.02249	0.0734957	0.998709	0.0277939	1	4	4	4	4	4	4	4	4	4	21.2	21.2	21.2	20.51	189	189	6.6						9	3	3	0	6.0135	0.72423	0.91901	18.02	14	4	Leave out requantified	0.86134	0.6815	0.94371	0.90804	14.869
Tb927.11.11290:mRNA-p1	Tb927.11.11290:mRNA-p1	27	17	17	Tb927.11.11290:mRNA-p1 | transcript=Tb927.11.11290:mRNA | gene=Tb927.11.11290 | organism=Trypanosoma_brucei_brucei_TREU927 | gene_product=heat shock protein 70, putative | transcript_product=heat shock protein 70, putative | location=Tb927_11_v5.1:3020888-	0.94371	0.962835	0.953272	0.881372	0.998709	-0.0691123	1	27	17	17	25	27	15	17	15	17	51.2	36.2	36.2	73.63	676	676	3.52			20	22					0	95.804	0.79732	1.0153	11.152	37	10	Leave out requantified	0.87027	0.78721	0.94371	1.0386	15.482
Tb927.7.1060:mRNA-p1	Tb927.7.1060:mRNA-p1	9	9	9	Tb927.7.1060:mRNA-p1 | transcript=Tb927.7.1060:mRNA | gene=Tb927.7.1060 | organism=Trypanosoma_brucei_brucei_TREU927 | gene_product=ISWI complex protein | transcript_product=ISWI complex protein | location=Tb927_07_v5.1:270035-271519(+) | protein_length=49	0.94371	0.942418	0.943064	2.12857	0.860915	-0.0845726	1	9	9	9	8	6	8	6	8	6	28.5	28.5	28.5	53.733	494	494	4.2				14			1		0	47.575	0.81435	1.0462	7.9294	14	7	Leave out requantified	0.8738	0.79154	0.94371	1.0611	19.638
Tb927.6.4950:mRNA-p1	Tb927.6.4950:mRNA-p1	10	10	10	Tb927.6.4950:mRNA-p1 | transcript=Tb927.6.4950:mRNA | gene=Tb927.6.4950 | organism=Trypanosoma_brucei_brucei_TREU927 | gene_product=Protein mago nashi homolog | transcript_product=Protein mago nashi homolog | location=Tb927_06_v5.1:1365428-1365931(+) | pro	0.9438	1.02524	0.984521	0.119727	0.998709	-0.0237416	1	10	10	10	10	8	10	8	10	8	59.9	59.9	59.9	19.318	167	167	7							21		0	62.663	0.80962	0.94332	10.438	21	2	Leave out requantified	0.8642	0.72184	0.9438	0.97538	7.5921
Tb927.8.8170:mRNA-p1	Tb927.8.8170:mRNA-p1	7	4	4	Tb927.8.8170:mRNA-p1 | transcript=Tb927.8.8170:mRNA | gene=Tb927.8.8170 | organism=Trypanosoma_brucei_brucei_TREU927 | gene_product=RNA editing mediator complex protein 5 | transcript_product=RNA editing mediator complex protein 5 | location=Tb927_08_v5.1:	0.94381	NaN	NaN	NaN	NaN	NaN	1	7	4	4	7	1	4	0	4	0	8.5	4.1	4.1	100.4	905	905	3.25			3	1					0	4.674	0.88925	0.94381	58.743	4	1	Leave out requantified	0.88925	NaN	0.94381	NaN	58.743
Tb927.3.4970:mRNA-p1	Tb927.3.4970:mRNA-p1	34	34	34	Tb927.3.4970:mRNA-p1 | transcript=Tb927.3.4970:mRNA | gene=Tb927.3.4970 | organism=Trypanosoma_brucei_brucei_TREU927 | gene_product=hypothetical protein, conserved | transcript_product=hypothetical protein, conserved | location=Tb927_03_v5.1:1395382-139857	0.94386	0.920217	0.932039	0.94544	0.998709	-0.101654	1	34	34	34	27	26	27	26	27	26	39.2	39.2	39.2	115.81	1063	1063	2.09		65						1	0	71.7	0.83067	1.0204	36.725	62	14	Leave out requantified	0.86437	0.80414	0.94386	1.0867	26.301
Tb927.11.10060:mRNA-p1	Tb927.11.10060:mRNA-p1	13	13	13	Tb927.11.10060:mRNA-p1 | transcript=Tb927.11.10060:mRNA | gene=Tb927.11.10060 | organism=Trypanosoma_brucei_brucei_TREU927 | gene_product=Biotin--acetyl-CoA-carboxylase ligase, putative | transcript_product=Biotin--acetyl-CoA-carboxylase ligase, putative |	0.94391	1.10552	1.02472	0.0796631	0.998709	0.0307245	1	13	13	13	13	11	13	11	13	11	63.6	63.6	63.6	26.487	247	247	6.33						34	9	3	0	97.23	0.76248	0.92256	7.2307	46	11	Leave out requantified	0.87243	0.67738	0.94391	0.90455	5.7125
Tb927.10.12590:mRNA-p1	Tb927.10.12590:mRNA-p1	25	25	25	Tb927.10.12590:mRNA-p1 | transcript=Tb927.10.12590:mRNA | gene=Tb927.10.12590 | organism=Trypanosoma_brucei_brucei_TREU927 | gene_product=hypothetical protein, conserved | transcript_product=hypothetical protein, conserved | location=Tb927_10_v5.1:3051347-	0.94394	1.00205	0.972997	0.281802	0.998709	-0.0401362	1	25	25	25	22	23	22	23	22	23	45.7	45.7	45.7	105.85	933	933	1.6	48	7		8	2				0	98.981	0.80771	0.97823	7.1637	64	9	Leave out requantified	0.87277	0.73681	0.94394	0.99795	6.8949
Tb927.4.2850:mRNA-p1	Tb927.4.2850:mRNA-p1	5	5	5	Tb927.4.2850:mRNA-p1 | transcript=Tb927.4.2850:mRNA | gene=Tb927.4.2850 | organism=Trypanosoma_brucei_brucei_TREU927 | gene_product=hypothetical protein, conserved | transcript_product=hypothetical protein, conserved | location=Tb927_04_v5.1:752534-754579(	0.94409	1.37131	1.1577	0.211311	0.998709	0.186275	1	5	5	5	3	3	3	3	3	3	11	11	11	72.637	681	681	4			2	4		1			0	28.652	0.66403	0.80019	23.313	7	1	Leave out requantified	0.89876	0.57331	0.94409	0.72923	15.715
Tb927.10.2130:mRNA-p1	Tb927.10.2130:mRNA-p1	11	11	11	Tb927.10.2130:mRNA-p1 | transcript=Tb927.10.2130:mRNA | gene=Tb927.10.2130 | organism=Trypanosoma_brucei_brucei_TREU927 | gene_product=Vps51/Vps67, putative | transcript_product=Vps51/Vps67, putative | location=Tb927_10_v5.1:552270-554795(+) | protein_leng	0.9442	0.983478	0.963839	0.494562	0.998709	-0.0534358	1	11	11	11	7	9	7	9	7	9	17.8	17.8	17.8	92.349	841	841	4.05			15				4	1	0	12.45	0.79274	1.0049	17.461	20	5	Leave out requantified	0.84866	0.74371	0.9442	1.0168	20.694
Tb927.1.180:mRNA-p1	Tb927.1.180:mRNA-p1	53	44	2	Tb927.1.180:mRNA-p1 | transcript=Tb927.1.180:mRNA | gene=Tb927.1.180 | organism=Trypanosoma_brucei_brucei_TREU927 | gene_product=retrotransposon hot spot protein 1 (RHS1), putative | transcript_product=retrotransposon hot spot protein 1 (RHS1), putative |	0.94421	1.07551	1.00986	0.0338114	0.998709	0.0111014	1	53	44	2	48	48	39	40	2	2	69.9	59.2	1.6	94.488	833	833	3.11	1	2	108	2	1	3	1		0	262.49	0.77088	0.94164	12.303	110	15	Leave out requantified	0.87065	0.6878	0.94421	0.92979	11.056
Tb927.11.9610:mRNA-p1	Tb927.11.9610:mRNA-p1	11	11	11	Tb927.11.9610:mRNA-p1 | transcript=Tb927.11.9610:mRNA | gene=Tb927.11.9610 | organism=Trypanosoma_brucei_brucei_TREU927 | gene_product=eukaryotic translation initiation factor 3 subunit i | transcript_product=eukaryotic translation initiation factor 3 subu	0.94431	0.941531	0.94292	1.797	0.860915	-0.0847936	1	11	11	11	8	11	8	11	8	11	52.3	52.3	52.3	37.736	342	342	5.91					14	22	10		0	169.35	0.85673	1.0455	14.668	44	15	Leave out requantified	0.86359	0.80501	0.94431	1.0621	16.159
Tb927.5.2310:mRNA-p1	Tb927.5.2310:mRNA-p1	8	8	8	Tb927.5.2310:mRNA-p1 | transcript=Tb927.5.2310:mRNA | gene=Tb927.5.2310 | organism=Trypanosoma_brucei_brucei_TREU927 | gene_product=Phosphorylated CTD interacting factor 1 WW domain containing protein, putative | transcript_product=Phosphorylated CTD inter	0.94433	0.969744	0.957037	0.729137	0.998709	-0.0634806	1	8	8	8	6	7	6	7	6	7	16	16	16	78.824	711	711	3			15						0	20.806	0.79481	0.99825	9.2662	12	5	Leave out requantified	0.89	0.78911	0.94433	1.0312	8.7372
Tb927.11.4470:mRNA-p1	Tb927.11.4470:mRNA-p1	5	5	5	Tb927.11.4470:mRNA-p1 | transcript=Tb927.11.4470:mRNA | gene=Tb927.11.4470 | organism=Trypanosoma_brucei_brucei_TREU927 | gene_product=ULK family serine/threonine-protein kinase, putative | transcript_product=ULK family serine/threonine-protein kinase, put	0.94456	1.0062	0.975379	0.245116	0.998709	-0.0366856	1	5	5	5	5	5	5	5	5	5	7.2	7.2	7.2	120.66	1089	1089	2.54		6	7						0	20.841	0.77884	0.98623	9.1318	13	6	Leave out requantified	0.89967	0.74983	0.94456	0.99384	23.728
Tb927.11.670:mRNA-p1;Tb11.0890:mRNA-p1	Tb927.11.670:mRNA-p1;Tb11.0890:mRNA-p1	16;15	16;15	16;15	Tb927.11.670:mRNA-p1 | transcript=Tb927.11.670:mRNA | gene=Tb927.11.670 | organism=Trypanosoma_brucei_brucei_TREU927 | gene_product=epsinR | transcript_product=epsinR | location=Tb927_11_v5.1:163880-165397(-) | protein_length=505 | sequence_SO=chromosome |	0.94466	1.03709	0.990873	0.0643544	0.998709	-0.0147986	2	16	16	16	15	12	15	12	15	12	29.3	29.3	29.3	55.266	505	505;493	5.17				31	7	11	11	3	0	70.049	0.82143	1.0167	17.781	58	11	Leave out requantified	0.871	0.72561	0.94466	0.96424	18.584
Tb927.6.1530:mRNA-p1	Tb927.6.1530:mRNA-p1	8	8	8	Tb927.6.1530:mRNA-p1 | transcript=Tb927.6.1530:mRNA | gene=Tb927.6.1530 | organism=Trypanosoma_brucei_brucei_TREU927 | gene_product=Glutamine amidotransferase class-I, putative | transcript_product=Glutamine amidotransferase class-I, putative | location=Tb	0.9449	1.0873	1.0161	0.0560424	0.998709	0.0194913	1	8	8	8	7	7	7	7	7	7	27.1	27.1	27.1	34.917	314	314	6.13						20	3		0	75.586	0.78693	0.94903	3.4157	23	3	Leave out requantified	0.88312	0.69329	0.9449	0.91971	3.5468
Tb927.7.2640:mRNA-p1	Tb927.7.2640:mRNA-p1	21	11	11	Tb927.7.2640:mRNA-p1 | transcript=Tb927.7.2640:mRNA | gene=Tb927.7.2640 | organism=Trypanosoma_brucei_brucei_TREU927 | gene_product=cytoskeleton associated protein, putative | transcript_product=cytoskeleton associated protein, putative | location=Tb927_07	0.94493	0.987849	0.96639	0.438088	0.998709	-0.0496788	1	21	11	11	17	17	9	7	9	7	43.9	22.3	22.3	50.853	453	453	4				16					0	19.182	0.86843	0.98687	13.803	16	3	Leave out requantified	0.87027	0.73934	0.94493	1.0123	10.932
Tb927.3.1290:mRNA-p1	Tb927.3.1290:mRNA-p1	26	26	26	Tb927.3.1290:mRNA-p1 | transcript=Tb927.3.1290:mRNA | gene=Tb927.3.1290 | organism=Trypanosoma_brucei_brucei_TREU927 | gene_product=cullin 4B, putative | transcript_product=cullin 4B, putative | location=Tb927_03_v5.1:317255-320098(+) | protein_length=947	0.94508	1.02672	0.985898	0.109016	0.998709	-0.0217278	1	26	26	26	19	22	19	22	19	22	39.8	39.8	39.8	105.84	947	947	2.37		36	21						0	52.315	0.78245	0.9575	15.564	52	21	Leave out requantified	0.87871	0.73553	0.94508	0.97398	12.998
Tb927.11.13180:mRNA-p1	Tb927.11.13180:mRNA-p1	22	22	22	Tb927.11.13180:mRNA-p1 | transcript=Tb927.11.13180:mRNA | gene=Tb927.11.13180 | organism=Trypanosoma_brucei_brucei_TREU927 | gene_product=Present in the outer mitochondrial membrane proteome 10 | transcript_product=Present in the outer mitochondrial membra	0.94524	1.08295	1.0141	0.0498101	0.998709	0.0168625	1	22	22	22	22	18	22	18	22	18	57	57	57	61.21	560	560	4.33				53	2	1		4	0	185.34	0.81665	0.95414	16.294	57	10	Leave out requantified	0.88455	0.68798	0.94524	0.9234	19.901
Tb927.11.9080:mRNA-p1	Tb927.11.9080:mRNA-p1	5	5	5	Tb927.11.9080:mRNA-p1 | transcript=Tb927.11.9080:mRNA | gene=Tb927.11.9080 | organism=Trypanosoma_brucei_brucei_TREU927 | gene_product=Nucleolar protein 136 | transcript_product=Nucleolar protein 136 | location=Tb927_11_v5.1:2485638-2489288(+) | protein_le	0.94524	1.20472	1.07498	0.163084	0.998709	0.0937238	1	5	5	5	2	3	2	3	2	3	5.8	5.8	5.8	136.27	1216	1216	2		5							0	3.4993	0.69814	0.84405	12.677	5	1	Leave out requantified	0.86415	0.62365	0.94524	0.83007	13.651
Tb927.4.3400:mRNA-p1	Tb927.4.3400:mRNA-p1	14	14	14	Tb927.4.3400:mRNA-p1 | transcript=Tb927.4.3400:mRNA | gene=Tb927.4.3400 | organism=Trypanosoma_brucei_brucei_TREU927 | gene_product=hypothetical protein, conserved | transcript_product=hypothetical protein, conserved | location=Tb927_04_v5.1:886658-888475(	0.94531	1.07973	1.01252	0.0444256	0.998709	0.014763	1	14	14	14	13	6	13	6	13	6	29.8	29.8	29.8	66.689	605	605	4				19					0	86.441	0.77868	0.92517	9.9674	18	2	Leave out requantified	0.87618	0.68064	0.94531	0.92616	11.232
Tb927.10.4950:mRNA-p1	Tb927.10.4950:mRNA-p1	6	6	6	Tb927.10.4950:mRNA-p1 | transcript=Tb927.10.4950:mRNA | gene=Tb927.10.4950 | organism=Trypanosoma_brucei_brucei_TREU927 | gene_product=U2 small nuclear ribonucleoprotein 16.5K | transcript_product=U2 small nuclear ribonucleoprotein 16.5K | location=Tb927_1	0.94553	0.978857	0.962193	0.571936	0.998709	-0.0558177	1	6	6	6	6	6	6	6	6	6	39.7	39.7	39.7	14.743	131	131	7.43						2	9	12	0	7.962	0.81483	0.99109	13.403	21	3	Leave out requantified	0.86413	0.76406	0.94553	1.0216	13.081
Tb927.7.1670:mRNA-p1	Tb927.7.1670:mRNA-p1	12	12	12	Tb927.7.1670:mRNA-p1 | transcript=Tb927.7.1670:mRNA | gene=Tb927.7.1670 | organism=Trypanosoma_brucei_brucei_TREU927 | gene_product=Eukaryotic translation initiation factor 4E type 6 | transcript_product=Eukaryotic translation initiation factor 4E type 6 |	0.94559	1.04741	0.996498	0.0267675	0.998709	-0.00694653	1	12	12	12	10	11	10	11	10	11	68.3	68.3	68.3	20.864	186	186	7							32		0	37.003	0.77655	0.95613	5.433	31	12	Leave out requantified	0.87971	0.71264	0.94559	0.95474	5.2435
[truncated: 3,151 more rows]
[truncated: 30 more columns]

## Sheet: Skp-Z pull
Significant	[-LOG(P-value)]	Difference	Protein IDs	Majority protein IDs	Fasta headers	LFQ intensity 11 (ctrl)	LFQ intensity 12 (ctrl)	LFQ intensity 13 (ctrl)	LFQ intensity 21 (SkpZ-HA)	LFQ intensity 22 (SkpZ-HA)	LFQ intensity 23 (SkpZ-HA)	Peptides	Razor + unique peptides	Unique peptides	Sequence coverage [%]	Unique + razor sequence coverage [%]	Unique sequence coverage [%]	Mol. weight [kDa]	Q-value	Score	Intensity	MS/MS count	LFQ intensity 11	LFQ intensity 12	LFQ intensity 13	LFQ intensity 21	LFQ intensity 22	LFQ intensity 23
[truncated: 2,535 more rows]
